# Supplementary material for: Homeobox Transcription Factors Are Required for Fungal Development and the Suppression of Host Defense Mechanisms in the Colletotrichum scovillei-Pepper Pathosystem
Source: mBio. 2021 Aug 24;12(4):e01620-21. doi: 10.1128/mBio.01620-21 (PMC8406175; doi:10.1128/mBio.01620-21)
Supplement: TABLE S1 [file mbio.01620-21-st001.xlsx]

## Sheet: A
List of fungal genomes
Species	Isolate	Host	Origin	Assembly Accession	Scaffold	Size (Mb)	N50 (pb)	L50	GC (%)	Proteome	Reference
Colletotrichum scovillei	KC05	Chili pepper	South Korea	GCA_001593745.1	27	52.2	4416304	5	51.7	13559	Han et al., 2016
Colletotrichum chlorophyti	NTL11	Tomato	Japan	GCA_001937105.1	558	52.4	644295	26	49.8	10310	Gan et al., 2017
Colletotrichum fioriniae	PJ7	Strawberry	New Zealand	GCA_000582985.1	1096	49	137254	102	52.5	13759	Baroncelli et al., 2014b
Colletotrichum fructicola	Nara gc5	Strawberry	Japan	GCA_000319635.1	1241	55.6	112809	152	53.4	15381	Gan et al., 2013
Colletotrichum gloeosporioides	Cg-14	Avocado	Israel	GCA_000446055.1	4537	53.2	25337	656	53.4	9449	Alkan et al., 2013
Colletotrichum graminicola	M1.001	Maize	USA	GCA_000149035.1	654	51.6	579194	27	48.4	7741	O’Connell et al., 2012
Colletotrichum higginsianum	IMI 349063	Field mustard	Trinidad and Tobago	GCA_001672515.1	25	50.7	5201688	5	54.4	9384	Zampounis et al., 2016
Colletotrichum incanum	MAFF238712	Japanese daikon radish	Japan	GCA_001855235.1	1036	53.3	292512	52	51.9	7829	Gan et al., 2016
Colletotrichum nymphaeae	SA-01	Strawberry	Denmark	GCA_001563115.1	1884	50	91051	166	52.7	9477	Baroncelli et al., 2016
Colletotrichum orbiculare	MAFF240422	Cucumber	Japan	GCA_000350065.2	355	89.7	2078754	13	36.8	13253	Gan et al., 2013
Colletotrichum orchidophilum	IMI 309357	Moth orchid	United Kingdom	GCA_001831195.1	321	48.6	284473	57	51.1	14496	Baroncelli et al., 2018
Colletotrichum salicis	CBS 607.94	Willow	Netherlands	GCA_001563125.1	2776	48.4	46166	309	52.8	13783	Baronceli et al., 2016
Colletotrichum simmondsii	CBS 122122	Papaya	Australia	GCA_001563135.1	929	50.5	292136	55	51.7	13884	Baronceli et al., 2016
Colletotrichum sublineola	TX430BB	Sorghum	USA	GCA_000696135.1	1625	46.8	70717	183	52.7	8508	Baroncelli et al., 2014a
Colletotrichum tanaceti	CBS 132693	Dalmatian pellitory	Australia	GCA_005350895.1	5242	57.9	103135	150	49.2	12172	Lelwala et al., 2019
Colletotrichum tofieldiae	0861	Thale cress	Spain	GCA_001625265.1	1046	52.8	209340	73	53.3	12501	Hacquard et al., 2016
Sordaria macrospora	k-hell	-	Germany	GCA_000182805.2	1583	38.4	745779	14	51.9	9899	Nowrouslan et al., 2010
Verticillium alfalfa	VaMs.102	Alfalfa	USA	GCA_000150825.1	27	32.9	2315232	6	51.7	6126	Klosterman et al., 2011
Verticillium dahliae	VdLs.17	Lettuce	USA	GCA_000150675.2	55	33.9	1273651	9	54.3	10535	Klosterman et al., 2011
Fusarium graminearum	PH1	Wheat	USA	GCA_000240135.3	21	36.6	8914601	2	48	13313	Ma et al., 2010
Fusarium oxysporum	FOL 4287	Tomato	Spain	GCA_000149955.2	88	61.5	4589937	6	47.2	27347	Ma et al., 2010
Fusarium verticillioides	7600	Maize	USA	GCA_000149555.1	24	41.9	4236349	5	48.6	20553	Ma et al., 2010
Magnaporthe oryzae	70–15	Rice	French Guiana	GCA_000002495.2	53	41	6606598	3	51.6	12989	Dean et al., 2005
Neurospora crassa	OR74A	-	USA	GCA_000182925.2	21	41.1	6000761	3	48.2	10813	Galagan et al., 2003
Trichoderma reesei	QM6a	-	Solomon Islands	GCA_000167675.2	77	33.4	1219543	9	52.7	9115	Martinez et al., 2008
Botrytis cinerea	B05.10	Unknown	Germany	GCA_000143535.4	18	42.6	2617329	7	42	13725	Amselem et al., 2011
Sclerotinia sclerotiorum	1980	Common bean	USA	GCA_000146945.2	37	38.5	1625527	9	41.4	14491	Amselem et al., 2011
Schizosaccharomyces pombe	972h-	-	-	GCA_000002945.2	4	12.6	4539804	2	36	5132	Wood et al., 2002
Candida albicans	SC5314	Human	USA	GCA_000182965.3	8	14.3	2231883	3	33.4	6030	Jones et al., 2004
Saccharomyces cerevisiae	S288C	-	-	GCA_000146045.2	16	12.1	924431	6	38.3	5983	Goffeau et al., 1996
References
Alkan, N., Meng, X., Friedlander, G., Reuveni, E., Sukno, S., Sherman, A., Thon, M., Fluhr, R., and Prusky D., 2013. Global aspects of pacC regulation of pathogenicity genes in Colletotrichum gloeosporioides as revealed by transcriptome analysis. Mol. Plant-Microbe In. 26: 1345-1358.
Amselem, J., Cuomo, C.A., van Kan, J.A.L., Viaud, M., Benito, E.P., Couloux, A., Coutinho, P.M., de Vries, R.P., Dyer, P.S., Fillinger, S., Fournier, E., Gout, L., Hahn, M., Kohn, L.M., Lapalu, N., Plummer, K.M., Pradier, J.M., Quevillon, E., Sharon, A., Simon, A., ten Have, A., Tudzynski, B., Tudzynski, P., Wincker, P., Andrew, M., Anthouard, V., Beever, R.E., Beffa, R., Benoit, I., Bouzid, O., …
Baroncelli, R., Amby, D.B., Zapparata, A., Sarrocco, S., Vannacci, G., Le Floch, G., Harrison, R.J., Holub, E., Sukno, S.A., Sreenivasaprasad, S., and Thon, M.R. 2016. Gene family expansions and contractions are associated with host range in plant pathogens of the genus Colletotrichum. BMC Genomics 17: 555.
Baroncelli, R., Sanz-Martín, J.M., Rech, G.E., Sukno S.A., and Thon M.R. 2014a. Draft genome sequence of Colletotrichum sublineola, a destructive pathogen of cultivated sorghum. Genome Announc. 2: e00540-00514.
Baroncelli, R., Sreenivasaprasad, S., Sukno, S.A., Thon M.R., and Holub, E. 2014b. Draft genome sequence of Colletotrichum acutatum sensu lato (Colletotrichum fioriniae). Genome Announc. 2: e00112-00114.
Baroncelli, R., Sukno, S.A., Sarrocco, S., Cafà, G., Le Floch, G., and Thon, M.R. 2018. Whole-genome sequence of the orchid anthracnose pathogen Colletotrichum orchidophilum. Mol. Plant-Microbe In. 31: 979-981.
Dean R.A., Talbot, N. J., Ebbole, D.J., Farman, M.L., Mitchell, T.K., Orbach, M.J., Thon, M., Kulkarni, R., Xu, J.R., Pan, H., Read, N.D., Lee, Y.H., Carbone, I., Brown, D., Oh, Y.Y., Donofrio, N., Jeong, J.S., Soanes, D.M., Djonovic, S., Kolomiets, E., Rehmeyer, C., Li, W., Harding, M., Kim, S., Lebrun, M.H., Bohnert, H., Coughlan, S., Butler, J., Calvo, S., Ma, L.J., Nicol, R., Purcell, S., Nus…
Galagan, J.E., Calvo, S.E., Borkovich, K.A., Selker, E.U., Read, N.D., Jaffe, D., FitzHugh, W., Ma, L.J., Smirnov, S., Purcell, S., Rehman, B., Elkins, T., Engels, R., Wang, S., Nielsen, C.B., Butler, J., Endrizzi, M., Qui, D., Ianakiev, P., Bell-Pedersen, D., Nelson, M.A., Werner-Washburne, M., Selitrennikoff, C.P., Kinsey, J.A., Braun, E.L., Zelter, A., Schulte, U., Kothe, G.O., Jedd, G., Mewes…
Gan, P., Ikeda, K., Irieda, H., Narusaka, M., O'Connell, R.J., Narusaka, Y., Takano, Y., Kubo, Y., and Shirasu, K. 2013. Comparative genomic and transcriptomic analyses reveal the hemibiotrophic stage shift of Colletotrichum fungi. New Phytol. 197: 1236-1249.
Gan, P., Narusaka, M., Kumakura, N., Tsushima, A., Takano, Y., Narusaka, Y., and Shirasu, K. 2016. Genus-wide comparative genome analyses of Colletotrichum species reveal specific gene family losses and gains during adaptation to specific infection lifestyles. Genome Biol. Evol. 8: 1467-1481.
Gan, P., Narusaka, M., Tsushima, A., Narusaka, Y., Takano, Y., and Shirasu, K. 2017. Draft genome assembly of Colletotrichum chlorophyti, a pathogen of herbaceous plants. Genome Announc. 5: e01733-01716.
Goffeau, A., Barrell, B.G., Bussey, H., Davis, R., Dujon, B., Feldmann, H., Galibert, F., Hoheisel, J., Jacq, C., Johnston, M., Louis, E.J., Mewes, H.W., Murakami, Y., Philippsen, P., Tettelin, H., and Oliver, S.G. 1996. Life with 6000 genes. Science 274: 546-567.
Hacquard, S., Kracher, B., Hiruma, K., Münch, P.C., Garrido-Oter, R., Thon, M.R., Weimann, A., Damm, U., Dallery, J.F., Hainaut, M., Henrissat, B., Lespinet, O., Sacristán, S., Ver Loren van Themaat, E., Kemen, E., McHardy, A.C., Schulze-Lefert, P., and O'Connell, R.J. 2016. Survival trade-offs in plant roots during colonization by closely related beneficial and pathogenic fungi. Nat. Commun. 7: …
Han, J.H., Chon, J.K., Ahn, J.H., Choi, I.Y., Lee, Y.H., and Kim, K.S. 2016. Whole genome sequence and genome annotation of Colletotrichum acutatum, causal agent of anthracnose in pepper plants in South Korea. Genomics data 8: 45-46.
Jones, T., Federspiel, N.A., Chibana, H., Dungan, J., Kalman, S., Magee, B., Newport, G., Thorstenson, Y.R., Agabian, N. Magee, P., Newport, G., Thorstenson, Y.R., Agabian, N., Magee, P.T., Davis, R.W., and Scherer, S. 2004. The diploid genome sequence of Candida albicans. P. Natl. Acad. Sci. USA 101: 7329-7334.
Klosterman, S.J., Subbarao, K.V., Kang, S., Veronese, P., Gold, S.E., Thomma, B.P., Chen, Z., Henrissat, B., Lee, Y.H., Park, J., Garcia-Pedrajas, M.D., Barbara, D.J., Anchieta, A., de Jonge, R., Santhanam, P., Maruthachalam, K., Atallah, Z., Amyotte, S.G., Paz, Z., Inderbitzin, P., Hayes, R.J., Heiman, D.I., Young, S., Zeng, Q., Engels, R., Galagan, J., Cuomo, C.A., Dobinson, K.F., and Ma. L.J. …
Lelwala, R.V., Korhonen, P.K., Young, N.D., Scott, J.B., Ades, P.K., Gasser, R.B., and Taylor, P.W. 2019. Comparative genome analysis indicates high evolutionary potential of pathogenicity genes in Colletotrichum tanaceti. PLOS One 14: e0212248.
Ma, L.J., Van Der Does, H.C., Borkovich, K.A., Coleman, J.J., Daboussi, M.J., Di Pietro, A., Dufresne, M., Freitag, M., Grabherr, M., Henrissat, B., Houterman, P.M., Kang, S., Shim, W.B., Woloshuk, C., Xie, X., Xu, J.R., Antoniw, J., Baker, S.E., Bluhm, B.H., Breakspear, A., Brown, D.W., Butchko, R.A., Chapman, S., Coulson, R., Coutinho, P.M., Danchin, E.G., Diener, A., Gale, L.R., Gardiner, D.M.…
Martinez, D., Berka, R.M., Henrissat, B., Saloheimo, M., Arvas, M., Baker, S.E., Chapman, J., Chertkov, O., Coutinho, P.M., Cullen, D., Danchin, E.G., Grigoriev, I.V., Harris, P., Jackson, M., Kubicek, C.P., Han, C.S., Ho, I., Larrondo, L.F., de Leon, A.L., Magnuson, J.K., Merino, S., Misra, M., Nelson, B., Putnam, N., Robbertse, B., Salamov, A.A., Schmoll, M., Terry, A., Thayer, N., Westerholm-P…
Nowrousian, M., Stajich, J.E., Chu, M., Engh, I., Espagne, E., Halliday, K., Kamerewerd, J., Kempken, F., Knab, B., Kuo, H.C., Osiewacz, H.D., Pöggeler, S., Read, N.D., Seiler, S., Smith, K.M., Zickler, D., Kück, U., and Freitag, M. 2010. De novo assembly of a 40 Mb eukaryotic genome from short sequence reads: Sordaria macrospora, a model organism for fungal morphogenesis. PLOS Genet. 6: e1000891.
O'Connell, R.J., Thon, M.R., Hacquard, S., Amyotte, S.G., Kleemann, J., Torres, M.F., Damm, U., Buiate, E.A., Epstein, L., Alkan, N., Altmüller, J., Alvarado-Balderrama, L., Bauser, C.A., Becker, C., Birren, B.W., Chen, Z., Choi, J., Crouch, J.A., Duvick, J.P., Farman, M.A., Gan, P., Heiman, D., Henrissat, B., Howard, R.J., Kabbage, M., Koch, C., Kracher, B., Kubo, Y., Law, A.D., Lebrun, M.H., Le…
Wood, V., Gwilliam, R., Rajandream, M.A., Lyne, M., Lyne, R., Stewart, A., Sgouros, J., Peat, N., Hayles, J., Baker, S., Basham, D., Bowman, S., Brooks, K., Brown, D., Brown, S., Chillingworth, T., Churcher, C., Collins, M., Connor, R., Cronin, A., Davis, P., Feltwell, T., Fraser, A., Gentles, S., Goble, A., Hamlin, N., Harris, D., Hidalgo, J., Hodgson, G., Holroyd, S., Hornsby, T., Howarth, S., …
Zampounis, A., Pigné, S., Dallery, J.F., Wittenberg, A.H., Zhou, S., Schwartz, D.C., Thon, M.R., and O'Connell, R.J. 2016. Genome sequence and annotation of Colletotrichum higginsianum, a causal agent of crucifer anthracnose disease. Genome Announc. 4: e00821-00816.

## Sheet: B
No. of domains
Intrpro ID	Description	C. scovillei	C. nymphaeae	C. simmondsii	C. fioriniae	C. salicis	C. orchidophilum	C. higginsianum	C. tanaceti	C. tofieldiae	C. incanum	C. graminicola	C. sublineola	C. chlorophyti	C. orbiculare	C. fructicola	C. gloeosporioides	V. dahliae	V. alfalfa	T. reesei	F. graminearum	F. verticillioides	F. oxysporum	M. oryzae	N. crassa	S. macrospora	S. sclerotiorum	B. cinerea	S. pombe	S. cerevisiae	C. albicans
IPR001138	Zn(2)-C6 fungal-type DNA-binding domain	231	303	303	301	260	266	295	227	307	226	224	205	181	319	210	204	187	173	209	271	705	879	180	150	109	103	293	32	55	82
IPR009057	Homeobox-like domain superfamily	206	36	37	35	37	37	36	29	43	51	32	46	36	31	37	31	35	24	29	37	77	73	29	37	32	126	45	24	31	31
IPR004827	Basic-leucine zipper domain	26	31	28	26	25	24	27	24	35	26	26	25	22	27	22	23	22	11	20	26	53	155	24	24	22	19	30	6	13	10
IPR000571	Zinc finger, CCCH-type	20	18	20	20	19	20	21	19	17	19	17	16	17	19	15	15	16	13	17	19	51	47	18	19	16	19	32	14	10	12
IPR001878	Zinc finger, CCHC-type	69	11	13	13	10	11	14	13	13	11	10	18	10	43	11	12	6	8	4	10	16	36	35	15	16	80	18	7	9	4
IPR011598	Myc-type, basic helix-loop-helix (bHLH) domain	12	12	13	12	12	12	11	11	12	11	11	11	13	11	13	12	12	5	9	16	36	101	9	20	14	9	10	4	8	9
IPR007889	DNA binding HTH domain, Psq-type	174	2	1	1	4	3	3	1	9	15	1	9	3	1	2	1	2	0	1	1	7	10	0	2	2	92	3	0	0	3
IPR001356	Homeobox domain	10	10	11	10	10	10	10	8	11	11	8	9	10	9	11	8	13	9	7	12	27	22	7	8	7	9	10	2	9	4
IPR000679	Zinc finger, GATA-type	6	7	8	7	4	8	8	8	8	6	9	9	5	7	7	7	6	6	6	7	36	26	9	10	6	8	8	5	10	11
IPR003958	Transcription factor CBF/NF-Y/archaeal histone domain	6	7	7	6	6	7	6	7	6	6	7	6	6	6	6	7	5	4	7	7	22	23	7	10	7	6	11	7	4	7
IPR003163	Transcription regulator HTH, APSES-type DNA-binding domain	5	5	5	5	5	5	6	6	6	5	5	6	5	5	5	5	5	5	4	5	6	11	4	5	5	5	12	4	5	6
IPR001766	Fork head domain	6	6	5	5	6	5	4	4	6	6	4	11	4	4	6	3	4	4	4	4	5	10	4	4	4	4	7	4	4	3
IPR000232	Heat shock factor (HSF)-type, DNA-binding	3	3	3	3	3	3	3	3	2	3	3	3	3	3	3	3	3	3	3	3	5	14	3	3	3	2	7	2	5	4
IPR008967	p53-like transcription factor, DNA-binding	3	3	3	3	3	4	3	2	3	3	3	3	3	3	3	3	3	3	4	3	7	5	3	7	3	3	5	2	1	3
IPR004181	Zinc finger, MIZ-type	3	3	3	3	3	3	2	3	3	2	3	3	2	3	3	3	2	3	3	3	8	8	3	4	3	3	6	2	3	3
IPR024061	NDT80 DNA-binding domain	3	3	3	3	3	4	3	2	3	3	3	3	3	3	3	3	3	3	4	3	7	5	3	7	3	3	5	0	1	3
IPR002100	Transcription factor, MADS-box	2	2	2	2	2	2	2	2	3	2	2	2	2	2	1	2	8	6	2	2	2	6	3	2	2	5	5	3	4	2
IPR001083	Copper fist DNA-binding domain	2	1	2	2	2	2	2	2	2	2	2	1	2	2	0	0	2	2	2	4	7	4	2	2	2	2	3	2	3	2
IPR003150	DNA-binding RFX-type winged-helix domain	2	2	2	2	2	2	2	2	2	2	2	2	2	2	2	2	2	2	2	2	3	3	2	2	2	2	2	2	2	3
IPR009061	Putative DNA-binding domain superfamily	2	2	2	2	2	2	2	1	2	2	2	2	2	2	2	2	2	2	2	2	3	2	2	2	3	2	2	2	2	2
IPR010666	Zinc finger, GRF-type	2	2	2	2	2	2	2	1	2	2	2	2	2	2	2	2	2	1	1	2	4	3	3	3	2	2	4	0	1	0
IPR010982	Lambda repressor-like, DNA-binding domain superfamily	2	2	2	2	2	2	2	1	2	2	2	2	2	2	2	2	2	1	1	2	2	5	1	3	3	2	2	1	1	1
IPR001387	Cro/C1-type helix-turn-helix domain	2	2	2	2	2	2	1	1	2	2	2	2	2	1	2	1	2	1	1	2	3	4	2	3	3	1	1	1	1	1
IPR004823	TATA box binding protein associated factor (TAF)	1	1	1	1	1	1	1	1	1	2	1	1	1	1	1	1	1	1	1	3	3	3	1	3	3	4	3	1	1	3
IPR001289	Nuclear transcription factor Y subunit A	1	1	1	1	1	1	1	1	1	1	1	1	1	1	1	1	1	1	1	1	2	7	1	1	1	1	1	1	1	1
IPR007396	Transcriptional regulator PAI 2-type	2	2	2	1	1	1	1	0	1	1	1	1	1	1	2	2	2	1	1	2	3	2	1	0	0	1	2	0	1	1
IPR000814	TATA-box binding protein	1	1	1	1	1	1	2	1	1	3	1	2	1	1	1	1	1	1	1	1	1	1	1	1	1	1	2	1	1	1
IPR000967	Zinc finger, NF-X1-type	0	1	1	1	1	1	2	2	1	1	2	1	1	1	1	0	1	1	1	1	1	4	2	1	0	1	2	1	1	1
IPR003656	Zinc finger, BED-type	1	1	1	1	1	1	1	1	1	1	1	1	1	1	1	1	1	0	1	1	1	3	1	1	1	1	2	0	2	1
IPR005011	SNU66/SART1 family	1	1	1	1	1	1	1	1	1	1	1	1	1	1	1	1	1	1	1	1	3	1	1	1	1	1	1	1	1	1
IPR004198	Zinc finger, C5HC2-type	1	1	1	1	1	1	1	1	1	1	1	1	1	1	1	1	1	1	1	1	1	1	1	1	1	1	2	3	0	0
IPR013932	TATA-binding protein interacting (TIP20)	1	1	1	1	1	1	1	1	1	1	1	1	1	1	1	1	1	1	1	1	1	1	1	3	1	1	1	1	0	1
IPR007196	CCR4-Not complex component, Not1, C-terminal	1	1	1	1	1	1	1	1	1	1	1	1	1	1	1	1	1	1	1	1	1	1	1	1	1	1	1	1	1	1
IPR009044	ssDNA-binding transcriptional regulator	1	1	1	1	1	1	1	1	1	1	1	1	1	1	1	1	1	1	1	1	1	1	1	1	1	1	1	1	1	1
IPR000818	TEA/ATTS domain	1	1	1	1	1	1	1	1	1	1	1	1	1	1	1	0	1	1	1	1	1	1	1	1	1	1	1	0	1	2
IPR008895	Vps72/YL1 family	1	1	1	1	1	1	1	1	1	1	1	1	1	0	1	0	1	2	1	1	1	1	1	1	1	1	1	1	1	1
IPR009395	Biogenesis of lysosome-related organelles complex 1 subunit 1	1	1	0	1	0	1	1	1	1	1	1	1	1	1	1	1	1	1	1	1	1	4	1	1	1	1	1	0	0	0
IPR010770	Ecd family	1	1	1	1	1	1	1	1	1	1	1	1	1	1	1	1	1	1	1	1	1	1	1	1	1	1	1	1	0	0
IPR007604	CP2 transcription factor	1	1	1	1	1	1	1	1	0	1	1	1	1	1	1	1	1	1	1	1	1	1	1	2	1	1	1	0	0	0
IPR025659	Tubby-like, C-terminal	1	1	1	1	1	1	1	1	1	1	1	1	1	0	1	1	0	0	0	1	1	0	0	0	1	0	0	1	0	1
IPR006856	Mating-type protein MAT alpha 1, HMG-box	0	0	0	0	0	0	0	0	0	0	0	0	0	0	0	0	0	1	0	1	1	1	0	2	1	1	1	0	2	0
IPR000418	Ets domain	0	0	0	0	0	0	0	0	1	1	0	1	1	0	0	0	0	0	0	0	0	0	0	0	0	0	0	0	0	0
IPR013921	Mediator complex, subunit Med20	0	0	0	0	0	0	0	0	0	0	0	0	0	0	0	0	0	0	0	0	0	0	0	0	0	0	0	1	1	1
IPR000551	MerR-type HTH domain	0	0	0	0	0	0	0	0	0	0	0	1	0	0	0	0	0	0	0	0	0	0	0	0	1	0	0	0	0	0
IPR000792	Transcription regulator LuxR, C-terminal	0	0	0	0	0	0	0	0	0	0	0	0	0	0	1	1	0	0	0	0	0	0	0	0	0	0	0	0	0	0
IPR002059	Cold-shock protein, DNA-binding	0	0	0	0	0	0	0	0	0	0	0	0	0	0	0	0	0	0	0	1	0	0	0	0	1	0	0	0	0	0
IPR000835	MarR-type HTH domain	0	0	0	0	0	0	0	0	0	0	0	0	0	0	0	1	0	0	0	0	0	0	0	0	0	0	0	0	0	0

## Sheet: C
TFome list
Species:	C. scovillei	C. nymphaeae	C. simmondsii	C. fioriniae	C. salicis	C. orchidophilum	C. higginsianum	C. tanaceti	C. tofieldiae	C. incanum	C. graminicola	C. sublineola	C. chlorophyti	C. orbiculare	C. fructicola	C. gloeosporioides	V. dahliae	V. alfalfa	T. reesei	F. graminearum	F. verticillioides	F. oxysporum	M. oryzae	N. crassa	S. macrospora	S. sclerotiorum	B. cinerea	S. pombe	S. cerevisiae	C. albicans
Total No.:	624	474	477	468	421	434	467	382	490	411	383	392	337	508	369	355	341	292	345	447	1065	1445	359	344	273	398	523	138	186	212
List:	CAP_000001.1	KXH37966.1	KXH26192.1	EXF81641.1	KXH64194.1	OHE99285.1	OBR09255.1	TKW59490.1	KZL67310.1	OHW96602.1	EFQ25411.1	KDN72128.1	OLN88491.1	TDZ23165.1	ELA31394.1	EQB45120.1	EGY20581.1	EEY21718.1	EGR49458.1	ESU10383.1	EWG36450.1	KNA94765.1	EHA50987.1	EAA34527.3	CCC12376.1	EDN98961.1	ATZ53036.1	CAB99274.1	DAA11074.1	AOW29614.1
	CAP_000002.1	KXH38870.1	KXH32620.1	EXF82107.1	KXH60419.1	OHE92828.1	OBR09333.1	TKW57795.1	KZL70442.1	OHW93493.1	EFQ35292.1	KDN66540.1	OLN87345.1	TDZ25303.1	ELA32815.1	EQB59354.1	EGY21163.1	EEY23712.1	EGR45228.1	ESU18354.1	EWG39247.1	KNA94571.1	EHA49144.1	EAA30193.2	CCC05653.1	EDO00630.1	ATZ55759.1	CAB65610.1	DAA11928.1	AOW28359.1
	CAP_000003.1	KXH59001.1	KXH29351.1	EXF80392.1	KXH60365.1	OHF03988.1	OBR06347.1	TKW57870.1	KZL71342.1	OHW93238.1	EFQ28899.1	KDN62101.1	OLN88752.1	TDZ17643.1	ELA28786.1	EQB55963.1	EGY20624.1	EEY23416.1	EGR49689.1	ESU13817.1	EWG55272.1	KNB11213.1	EHA56581.1	EAA35166.1	CCC14061.1	EDN97093.1	ATZ54599.1	CAA19035.1	DAA10813.1	AOW29703.1
	CAP_000004.1	KXH30182.1	KXH38538.1	EXF86601.1	KXH41290.1	OHE99529.1	OBR02679.1	TKW52226.1	KZL77041.1	OHW98339.1	EFQ32804.1	KDN71342.1	OLN86959.1	TDZ14428.1	ELA34269.1	EQB59486.1	EGY14678.1	EEY23028.1	EGR46787.1	ESU10006.1	EWG41247.1	KNB10243.1	EHA48044.1	EAA33529.1	CCC08434.1	EDN99839.1	ATZ46958.1	CAC19729.1	DAA09098.1	AOW27985.1
	CAP_000008.1	KXH26870.1	KXH35644.1	EXF85728.1	KXH67583.1	OHE92436.1	OBR06742.1	TKW58544.1	KZL65179.1	OHW89433.1	EFQ26519.1	KDN64324.1	OLN97082.1	TDZ25532.1	ELA30964.1	EQB44535.1	EGY16381.1	EEY21881.1	EGR48190.1	ESU07853.1	EWG37299.1	KNB18036.1	EHA55832.1	ESA42819.1	CCC11905.1	EDN96249.1	ATZ48227.1	CAA20679.1	DAA07996.1	AOW29583.1
	CAP_000023.1	KXH49673.1	KXH48502.1	EXF77115.1	KXH58957.1	OHE96880.1	OBR07861.1	TKW60029.1	KZL74269.1	OHW95698.1	EFQ27350.1	KDN63631.1	OLN81809.1	TDZ20799.1	ELA30807.1	EQB43473.1	EGY14178.1	EEY16713.1	EGR47450.1	ESU08396.1	EWG45947.1	KNB18437.1	EHA53380.1	EAA29314.1	CCC14303.1	EDO03974.1	ATZ47636.1	CAB59617.1	DAA09942.1	AOW31585.1
	CAP_000033.1	KXH62087.1	KXH28279.1	EXF81839.1	KXH45248.1	OHE95826.1	OBR12295.1	TKW57950.1	KZL75009.1	OHW98714.1	EFQ33198.1	KDN68564.1	OLN86767.1	TDZ17172.1	ELA27063.1	EQB51230.1	EGY19330.1	EEY15154.1	EGR52493.1	ESU13259.1	EWG41806.1	KNB01097.1	EHA57940.1	ESA44077.1	CCC12114.1	EDN92648.1	ATZ53845.1	CAA20882.1	DAA07881.1	AOW25887.1
	CAP_000037.1	KXH31156.1	KXH49480.1	EXF73201.1	KXH46463.1	OHE94769.1	OBR09013.1	TKW58931.1	KZL76739.1	OHW92379.1	EFQ25212.1	KDN71457.1	OLN96679.1	TDZ15790.1	ELA28781.1	EQB54794.1	EGY23227.1	EEY14935.1	EGR47925.1	ESU11218.1	EWG37441.1	KNB01913.1	EHA48731.1	EAA27432.3	CCC13480.1	EDN98930.1	ATZ47366.1	CAA91074.1	DAA07412.1	AOW26543.1
	CAP_000062.1	KXH40493.1	KXH36147.1	EXF74808.1	KXH69304.1	OHF01767.1	OBR05460.1	TKW53978.1	KZL75301.1	OHX00120.1	EFQ33467.1	KDN60037.1	OLN93045.1	TDZ23392.1	ELA28439.1	EQB43811.1	EGY23715.1	EEY22340.1	EGR45463.1	ESU11199.1	EWG40365.1	KNB03250.1	EHA46003.1	EAA35183.1	CCC14123.1	EDO03928.1	ATZ45616.1	CCD31317.1	DAA09118.1	AOW28993.1
	CAP_000063.1	KXH30731.1	KXH46266.1	EXF83897.1	KXH42080.1	OHE95264.1	OBR03942.1	TKW54444.1	KZL76170.1	OHW95507.1	EFQ28631.1	KDN69587.1	OLN86386.1	TDZ17265.1	ELA26363.1	EQB48881.1	EGY18335.1	EEY23342.1	EGR52988.1	ESU12887.1	EWG49177.1	KNB00612.1	EHA50954.1	EAA29812.3	CCC07407.1	EDN93745.1	ATZ56290.1	CAA17067.1	DAA09129.1	AOW29921.1
	CAP_000107.1	KXH42531.1	KXH26939.1	EXF73178.1	KXH66525.1	OHF00113.1	OBR05689.1	TKW52045.1	KZL77692.1	OHW97164.1	EFQ35862.1	KDN71218.1	OLN97245.1	TDZ27065.1	ELA26416.1	EQB58719.1	EGY23805.1	EEY20753.1	EGR50462.1	ESU12892.1	EWG52231.1	KNA97779.1	EHA50060.1	EAA36141.1	CCC09282.1	EDO02564.1	ATZ50469.1	CAC37501.1	DAA09378.1	AOW30465.1
	CAP_000109.1	KXH44229.1	KXH50784.1	EXF74324.1	KXH60806.1	OHE93750.1	OBR05343.1	TKW57847.1	KZL76431.1	OHW97699.1	EFQ28009.1	KDN60219.1	OLN96030.1	TDZ17439.1	ELA37691.1	EQB52346.1	EGY15145.1	EEY16884.1	EGR51339.1	ESU05940.1	KYG13772.1	KNB17503.1	EHA49182.1	ESA42001.1	CCC09231.1	EDN92173.1	ATZ46158.1	CAB52717.2	DAA07950.1	AOW29208.1
	CAP_000111.1	KXH62917.1	KXH43105.1	EXF80472.1	KXH68879.1	OHE93673.1	OBR05441.1	TKW52834.1	KZL68763.1	OHX00465.1	EFQ31671.1	KDN61102.1	OLN85862.1	TDZ24315.1	ELA36199.1	EQB53948.1	EGY13977.1	EEY15799.1	EGR53025.1	ESU08448.1	EWG41534.1	KNB01377.1	EHA55049.1	EDO65443.2	CCC11935.1	EDO00847.1	ATZ58582.1	CAD27910.1	DAA09430.1	AOW27684.1
	CAP_000118.1	KXH30649.1	KXH35772.1	EXF75098.1	KXH68202.1	OHF03398.1	OBR07977.1	TKW53146.1	KZL64704.1	OHW92993.1	EFQ25738.1	KDN64395.1	OLN85894.1	TDZ13904.1	ELA26437.1	EQB45078.1	EGY16539.1	EEY18277.1	EGR48631.1	ESU06211.1	EWG54897.1	KNB02369.1	EHA47790.1	ESA44017.1	CCC05831.1	EDN93250.1	ATZ47771.1	CAA94632.1	DAA10929.1	AOW30121.1
	CAP_000130.1	KXH46525.1	KXH48474.1	EXF80622.1	KXH66184.1	OHF04245.1	OBR15691.1	TKW54455.1	KZL66360.1	OHW93258.1	EFQ27232.1	KDN67101.1	OLN92012.1	TDZ26930.1	ELA24210.1	EQB44385.1	EGY18452.1	EEY23130.1	EGR51735.1	ESU09317.1	EWG49461.1	KNB03369.1	KYQ30481.1	ESA42064.1	CCC06121.1	EDN95697.1	ATZ58038.1	CAB66172.2	DAA12477.1	AOW26171.1
	CAP_000171.1	KXH47441.1	KXH49205.1	EXF77284.1	KXH27430.1	OHE90718.1	OBR08674.1	TKW58613.1	KZL68102.1	OHW93627.1	EFQ32724.1	KDN70587.1	OLN87861.1	TDZ22466.1	ELA30012.1	EQB45823.1	EGY15996.1	EEY23936.1	EGR52850.1	ESU14145.1	EWG36534.1	KNA95267.1	EHA57447.1	EAA33234.1	CCC08146.1	EDN95068.1	ATZ53843.1	CAA91958.1	DAA10522.1	AOW28176.1
	CAP_000210.1	KXH41001.1	KXH50336.1	EXF76645.1	KXH47585.1	OHE92483.1	OBR09683.1	TKW59590.1	KZL64855.1	OHW92772.1	EFQ25073.1	KDN69482.1	OLN95476.1	TDZ24353.1	ELA36947.1	EQB58501.1	EGY13519.1	EEY18159.1	EGR48389.1	ESU05379.1	EWG51552.1	KNB03417.1	EHA50982.1	EAA35924.1	CCC11455.1	EDN95586.1	ATZ48913.1	CAB08600.1	DAA09546.1	AOW28532.1
	CAP_000272.1	KXH28742.1	KXH37824.1	EXF81557.1	KXH63601.1	OHE99430.1	OBR16115.1	TKW50296.1	KZL70543.1	OHW91162.1	EFQ26408.1	KDN64873.1	OLN86629.1	TDZ19579.1	ELA33011.1	EQB44269.1	EGY23039.1	EEY16330.1	EGR46223.1	ESU14237.1	EWG51112.1	KNB14100.1	EHA46026.1	EAA35584.3	CCC10721.1	EDO01783.1	ATZ49166.1	CAA16986.1	DAA08423.1	AOW28194.1
	CAP_000277.1	KXH37686.1	KXH36406.1	EXF75925.1	KXH69228.1	OHE96447.1	OBR05132.1	TKW58706.1	KZL67848.1	OHW89648.1	EFQ27870.1	KDN71236.1	OLN97826.1	TDZ15168.1	ELA23173.1	EQB49786.1	EGY17507.1	EEY17685.1	EGR44360.1	ESU05834.1	EWG47595.1	KNB00287.1	EHA56137.1	EAA29240.3	CCC11737.1	EDN93538.1	ATZ52501.1	CAA22183.1	DAA11655.1	AOW30917.1
	CAP_000278.1	KXH31824.1	KXH44289.1	EXF82485.1	KXH67255.1	OHE96669.1	OBR11795.1	TKW56791.1	KZL72607.1	OHW97465.1	EFQ25017.1	KDN71235.1	OLN82435.1	TDZ15073.1	ELA35843.1	EQB52282.1	EGY13677.1	EEY18132.1	EGR44194.1	ESU11443.1	EWG52914.1	KNB16454.1	EHA52639.1	EAA36281.1	CCC13878.1	EDN98804.1	ATZ56249.1	CAA93906.2	DAA07512.1	AOW26832.1
	CAP_000313.1	KXH64528.1	KXH50343.1	EXF82568.1	KXH68293.1	OHF04103.1	OBR05074.1	TKW55411.1	KZL71418.1	OHW90435.1	EFQ28881.1	KDN61468.1	OLN85101.1	TDZ16360.1	ELA33598.1	EQB53641.1	EGY17636.1	EEY21873.1	EGR47905.1	ESU05192.1	EWG51989.1	KNA98661.1	EHA45997.1	EAA30506.1	CCC09942.1	EDO04861.1	ATZ50913.1	CAB11161.1	DAA07771.1	AOW30788.1
	CAP_000330.1	KXH59238.1	KXH29911.1	EXF73784.1	KXH36529.1	OHF03163.1	OBR15868.1	TKW53963.1	KZL72258.1	OHW93867.1	EFQ28089.1	KDN62465.1	OLN95363.1	TDZ24543.1	ELA34593.1	EQB57508.1	EGY16744.1	EEY14482.1	EGR46255.1	ESU16340.1	EWG53637.1	KNB08445.1	EHA54289.1	ESA42884.1	CCC05644.1	EDN99469.1	ATZ57839.1	CAA22655.1	DAA10340.1	AOW30430.1
	CAP_000363.1	KXH64722.1	KXH36237.1	EXF73049.1	KXH53350.1	OHE96285.1	OBR06015.1	TKW56719.1	KZL67235.1	OHW92519.1	EFQ34798.1	KDN63686.1	OLN85094.1	TDZ22726.1	ELA32609.1	EQB50230.1	EGY23632.1	EEY22111.1	EGR49964.1	ESU11964.1	EWG41823.1	KNB02007.1	EHA47485.1	EAA26589.2	CCC06639.1	EDO00854.1	ATZ54333.1	CAA92308.3	DAA10477.1	AOW28561.1
	CAP_000364.1	KXH36076.1	KXH28222.1	EXF76598.1	KXH68957.1	OHE93251.1	OBR08753.1	TKW51346.1	KZL77164.1	OHW97659.1	EFQ26284.1	KDN70559.1	OLN88642.1	TDZ23748.1	ELA28035.1	EQB58183.1	EGY17005.1	EEY23509.1	EGR49446.1	ESU09257.1	EWG47445.1	KNB06159.1	EHA54885.1	EAA28843.1	CCC11809.1	EDN98286.1	ATZ49249.1	CAB16301.1	DAA12251.1	AOW27721.1
	CAP_000368.1	KXH40969.1	KXH50267.1	EXF79134.1	KXH56124.1	OHE98918.1	OBR12340.1	TKW53833.1	KZL64722.1	OHW98054.1	EFQ25503.1	KDN71503.1	OLN86249.1	TDZ25906.1	ELA30852.1	EQB58730.1	EGY18773.1	EEY14747.1	EGR46710.1	ESU06346.1	EWG53670.1	KNA96171.1	EHA48219.1	EAA34351.1	CCC10937.1	EDO03109.1	ATZ47818.1	CAC41387.1	DAA10304.1	AOW28974.1
	CAP_000376.1	KXH44429.1	KXH26632.1	EXF81898.1	KXH68815.1	OHE99682.1	OBR10199.1	TKW54264.1	KZL68901.1	OHW89864.1	EFQ35068.1	KDN71030.1	OLN81823.1	TDZ24739.1	ELA29359.1	EQB58511.1	EGY15132.1	EEY15795.1	EGR45282.1	ESU11679.1	EWG39894.1	KNB14509.1	EHA55283.1	EAA32009.3	CCC09696.1	EDN90983.1	ATZ57151.1	CAB58166.1	DAA07567.1	AOW26611.1
	CAP_000378.1	KXH44373.1	KXH42914.1	EXF81823.1	KXH53462.1	OHF02323.1	OBR12529.1	TKW50181.1	KZL71301.1	OHX00364.1	EFQ28406.1	KDN72132.1	OLN85058.1	TDZ20454.1	ELA35415.1	EQB43651.1	EGY19353.1	EEY16030.1	EGR46589.1	ESU09394.1	EWG39005.1	KNB12294.1	EHA48851.1	ESA44044.1	CCC14070.1	EDN99165.1	ATZ57363.1	CAA20438.1	DAA07518.1	AOW29747.1
	CAP_000427.1	KXH56342.1	KXH41884.1	EXF86172.1	KXH69272.1	OHF00071.1	OBR02268.1	TKW51707.1	KZL75428.1	OHW92417.1	EFQ34097.1	KDN68824.1	OLN97982.1	TDZ22772.1	ELA27392.1	EQB45895.1	EGY21866.1	EEY17157.1	EGR51029.1	ESU11061.1	EWG36695.1	KNA94557.1	EHA57533.1	EAA33369.1	CCC05787.1	EDN93318.1	ATZ51703.1	CAB57917.1	DAA11305.1	AOW28608.1
	CAP_000441.1	KXH63495.1	KXH36065.1	EXF79970.1	KXH58639.1	OHF00975.1	OBR07085.1	TKW60040.1	KZL66523.1	OHX00517.1	EFQ28288.1	KDN64282.1	OLN88055.1	TDZ26457.1	ELA32651.1	EQB56065.1	EGY18072.1	EEY15293.1	EGR46862.1	ESU05555.1	EWG48568.1	KNB03338.1	EHA52179.1	EAA30485.3	CCC12123.1	EDN98766.1	ATZ53399.1	CAA17060.2	DAA08947.1	AOW28722.1
	CAP_000447.1	KXH49983.1	KXH47716.1	EXF79980.1	KXH66121.1	OHE90510.1	OBR11281.1	TKW51619.1	KZL74144.1	OHW94895.1	EFQ26848.1	KDN71372.1	OLN89786.1	TDZ14942.1	ELA23784.1	EQB58416.1	EGY14599.1	EEY20375.1	EGR49357.1	ESU17071.1	EWG52684.1	KNB17155.1	EHA49962.1	EAA34369.2	CCC12533.1	EDO03329.1	ATZ56412.1	CAA22188.1	DAA08085.1	AOW29668.1
	CAP_000451.1	KXH30407.1	KXH38088.1	EXF79862.1	KXH30979.1	OHF00698.1	OBR14267.1	TKW49527.1	KZL67810.1	OHW91275.1	EFQ29869.1	KDN67082.1	OLN88649.1	TDZ19979.1	ELA35603.1	EQB44700.1	EGY16161.1	EEY14349.1	EGR44742.1	ESU16322.1	EWG48450.1	KNB13504.1	EHA51217.1	ESA42280.1	CCC14925.1	EDN97869.1	ATZ45884.1	CAC39280.1	DAA09676.1	AOW31023.1
	CAP_000485.1	KXH47130.1	KXH45064.1	EXF83683.1	KXH28326.1	OHF03513.1	OBR07394.1	TKW53593.1	KZL78508.1	OHW89709.1	EFQ30739.1	KDN72324.1	OLN85957.1	TDZ21960.1	ELA31249.1	EQB57923.1	EGY13708.1	EEY19469.1	EGR46936.1	ESU16565.1	EWG53453.1	KNB14227.1	EHA55160.1	EAA34721.2	CCC11768.1	EDO03450.1	ATZ55066.1	CAA93546.1	DAA12286.1	AOW28117.1
	CAP_000496.1	KXH55120.1	KXH33003.1	EXF79263.1	KXH29661.1	OHF02123.1	OBR03327.1	TKW56729.1	KZL74018.1	OHW90235.1	EFQ27087.1	KDN66946.1	OLN88038.1	TDZ17668.1	ELA33832.1	EQB55340.1	EGY13944.1	EEY23813.1	EGR46987.1	ESU10327.1	EWG55488.1	KNB07152.1	EHA54627.1	ESA44340.1	CCC12871.1	EDO01304.1	ATZ48799.1	CAB87375.1	DAA08010.1	AOW26203.1
	CAP_000514.1	KXH42722.1	KXH36623.1	EXF73279.1	KXH54389.1	OHE93374.1	OBR04449.1	TKW52757.1	KZL65958.1	OHW98507.1	EFQ32315.1	KDN62356.1	OLN82236.1	TDZ20670.1	ELA33046.1	EQB57654.1	EGY17062.1	EEY22402.1	EGR49780.1	ESU14983.1	EWG42116.1	KNB09320.1	EHA52397.1	EAA27237.1	CCC12276.1	EDN95217.1	ATZ49682.1	CAB89877.1	DAA07099.1	AOW31069.1
	CAP_000555.1	KXH52356.1	KXH49799.1	EXF75563.1	KXH45746.1	OHE93213.1	OBR02307.1	TKW54869.1	KZL77129.1	OHW90249.1	EFQ36206.1	KDN65965.1	OLN92888.1	TDZ23235.1	ELA29315.1	EQB48430.1	EGY14258.1	EEY17598.1	EGR51802.1	ESU13857.1	EWG45267.1	KNB18730.1	EHA49008.1	EDO65355.2	CCC04931.1	EDN91506.1	ATZ55774.1	CAB65605.1	DAA09250.1	AOW29304.1
	CAP_000563.1	KXH26706.1	KXH26738.1	EXF81310.1	KXH56570.1	OHE97683.1	OBR04970.1	TKW51944.1	KZL77810.1	OHW93617.1	EFQ29056.1	KDN64277.1	OLN95949.1	TDZ21411.1	ELA24919.1	EQB57388.1	EGY21265.1	EEY17444.1	EGR45299.1	ESU08938.1	EWG36448.1	KNB08582.1	EHA51973.1	EAA31849.2	CCC08592.1	EDN99820.1	ATZ57984.1	CAA15923.1	DAA10181.1	AOW27082.1
	CAP_000621.1	KXH64943.1	KXH42598.1	EXF86159.1	KXH66803.1	OHF03486.1	OBR10997.1	TKW51089.1	KZL66505.1	OHW96165.1	EFQ34582.1	KDN65669.1	OLN85249.1	TDZ15536.1	ELA24079.1	EQB45640.1	EGY17114.1	EEY14159.1	EGR51610.1	ESU13751.1	EWG43513.1	KNA94568.1	EHA50771.1	ESA44399.1	CCC10579.1	EDO04637.1	ATZ51726.1	CAA93165.1	DAA09941.1	AOW26554.1
	CAP_000639.1	KXH43958.1	KXH28990.1	EXF80169.1	KXH68938.1	OHE91562.1	OBR12443.1	TKW52816.1	KZL72289.1	OHW93206.1	EFQ30292.1	KDN60198.1	OLN85995.1	TDZ26453.1	ELA33924.1	EQB51773.1	EGY21220.1	EEY19787.1	EGR45707.1	ESU10873.1	KYG13812.1	KNB06214.1	EHA51456.1	ESA42332.1	CCC09022.1	EDN97167.1	ATZ53400.1	CAA19070.1	DAA09568.1	AOW29318.1
	CAP_000663.1	KXH25567.1	KXH32236.1	EXF86289.1	KXH67202.1	OHE93419.1	OBR10689.1	TKW57679.1	KZL66897.1	OHW96202.1	EFQ32710.1	KDN70472.1	OLN85527.1	TDZ16511.1	ELA30182.1	EQB46032.1	EGY19560.1	EEY21483.1	EGR47745.1	ESU11718.1	EWG43909.1	KNB10284.1	EHA57808.1	EAA33398.1	CCC09039.1	EDN95708.1	ATZ47326.1	CAB61504.2	DAA12283.1	AOW27104.1
	CAP_000678.1	KXH49413.1	KXH32874.1	EXF73800.1	KXH61112.1	OHE99015.1	OBR11963.1	TKW56086.1	KZL65507.1	OHW92053.1	EFQ35585.1	KDN61202.1	OLN81493.1	TDZ17432.1	ELA28014.1	EQB45460.1	EGY15864.1	EEY16714.1	EGR50488.1	ESU17047.1	EWG46069.1	KNA96375.1	EHA51656.1	EAA31601.1	CCC11035.1	EDO01013.1	ATZ46487.1	CAA93542.1	DAA08470.1	AOW29779.1
	CAP_000688.1	KXH37279.1	KXH50679.1	EXF83456.1	KXH26973.1	OHE91819.1	OBR16447.1	TKW52344.1	KZL72969.1	OHW94878.1	EFQ30432.1	KDN63093.1	OLN92139.1	TDZ26475.1	ELA32053.1	EQB45368.1	EGY18365.1	EEY17825.1	EGR48676.1	ESU13677.1	EWG40967.1	KNB08073.1	EHA45998.1	EAA32314.1	CCC08029.1	EDN91742.1	ATZ47020.1	CAC05745.1	DAA10100.1	AOW26484.1
	CAP_000705.1	KXH27457.1	KXH44995.1	EXF83708.1	KXH31165.1	OHE93394.1	OBR04931.1	TKW59190.1	KZL69815.1	OHW92721.1	EFQ32305.1	KDN65598.1	OLN87243.1	TDZ23464.1	ELA34329.1	EQB52178.1	EGY14134.1	EEY18407.1	EGR50860.1	ESU08590.1	EWG45268.1	KNA97155.1	EHA49726.1	ESA43284.1	CCC14501.1	EDO00202.1	ATZ57704.1	CAB61777.1	DAA07694.1	AOW31446.1
	CAP_000706.1	KXH37327.1	KXH26448.1	EXF84725.1	KXH69406.1	OHE95526.1	OBR02886.1	TKW53182.1	KZL66141.1	OHW94523.1	EFQ35927.1	KDN65098.1	OLN97420.1	TDZ26430.1	ELA26297.1	EQB43548.1	EGY22303.1	EEY17422.1	EGR48831.1	ESU17268.1	EWG41248.1	KNB12069.1	EHA55538.1	EAA33120.3	CCC05761.1	EDO03298.1	ATZ48803.1	CAB66446.1	DAA11518.1	AOW31651.1
	CAP_000722.1	KXH50576.1	KXH29733.1	EXF77205.1	KXH59417.1	OHF00405.1	OBR04272.1	TKW52977.1	KZL65531.1	OHW98962.1	EFQ25228.1	KDN63417.1	OLN84991.1	TDZ15340.1	ELA31513.1	EQB45511.1	EGY23705.1	EEY23476.1	EGR47409.1	ESU11240.1	EWG44680.1	KNB14696.1	EHA57996.1	EAA34177.2	CCC06897.1	EDO00584.1	ATZ49803.1	CAC36909.2	DAA11138.1	AOW29721.1
	CAP_000725.1	KXH48392.1	KXH32927.1	EXF78981.1	KXH33730.1	OHE97260.1	OBR04445.1	TKW53649.1	KZL65963.1	OHX00444.1	EFQ26864.1	KDN60327.1	OLN81473.1	TDZ21468.1	ELA29919.1	EQB56438.1	EGY23797.1	EEY14442.1	EGR51937.1	ESU15044.1	EWG47724.1	KNA96410.1	EHA49773.1	EAA30341.2	CCC14055.1	EDN91717.1	ATZ56986.1	CAA93113.1	DAA09086.1	AOW28760.1
	CAP_000776.1	KXH34285.1	KXH39902.1	EXF76395.1	KXH55558.1	OHE97544.1	OBR13593.1	TKW49735.1	KZL69934.1	OHX00815.1	EFQ28616.1	KDN62757.1	OLN93283.1	TDZ24823.1	ELA28161.1	EQB58382.1	EGY21475.1	EEY22692.1	EGR49473.1	ESU07597.1	EWG48134.1	KNB01554.1	EHA46108.1	ESA42603.1	CCC06985.1	EDN91979.1	ATZ50175.1	CAB16735.1	DAA06936.2	AOW28910.1
	CAP_000799.1	KXH43970.1	KXH32633.1	EXF79452.1	KXH53906.1	OHE92336.1	OBR15832.1	TKW48720.1	KZL66008.1	OHW99905.1	EFQ26209.1	KDN63309.1	OLN81532.1	TDZ24956.1	ELA30245.1	EQB45998.1	EGY13885.1	EEY21698.1	EGR46755.1	ESU15334.1	EWG48137.1	KNB07481.1	EHA51015.1	EAA27167.2	CCC08296.1	EDO00457.1	ATZ55069.1	CAC05510.1	DAA10716.1	AOW31300.1
	CAP_000815.1	KXH31747.1	KXH49209.1	EXF81945.1	KXH58432.1	OHF00281.1	OBR06234.1	TKW52652.1	KZL78169.1	OHW95812.1	EFQ25333.1	KDN66750.1	OLN85880.1	TDZ14646.1	ELA29755.1	EQB54484.1	EGY17608.1	EEY18140.1	EGR44588.1	ESU08504.1	EWG50954.1	KNA94897.1	EHA47236.1	ESA43189.1	CCC10197.1	EDO03279.1	ATZ50833.1	CAA22445.1	DAA12261.1	AOW30935.1
	CAP_000836.1	KXH40709.1	KXH33916.1	EXF80236.1	KXH56098.1	OHE98260.1	OBR06399.1	TKW48556.1	KZL72927.1	OHW95190.1	EFQ29699.1	KDN68801.1	OLN84954.1	TDZ20982.1	ELA35347.1	EQB43968.1	EGY18981.1	EEY23949.1	EGR50299.1	ESU13896.1	EWG39500.1	KNB04234.1	EHA57529.1	EAA29978.2	CCC04937.1	EDN94258.1	ATZ53762.1	CAB50967.1	DAA07727.1	AOW26633.1
	CAP_000860.1	KXH37622.1	KXH53773.1	EXF85925.1	KXH66941.1	OHE92507.1	OBR11292.1	TKW59476.1	KZL70392.1	OHW92794.1	EFQ28332.1	KDN63083.1	OLN97919.1	TDZ22655.1	ELA25700.1	EQB46051.1	EGY18322.1	EEY14308.1	EGR46527.1	ESU14684.1	EWG55065.1	KNB12181.1	EHA49460.1	ESA43919.1	CCC13980.1	EDN97116.1	ATZ47765.1	CAB36879.1	DAA08340.1	AOW26903.1
	CAP_000944.1	KXH36564.1	KXH35142.1	EXF77422.1	KXH25897.1	OHE97042.1	OBR07477.1	TKW55864.1	KZL73296.1	OHW90133.1	EFQ31031.1	KDN69204.1	OLN85173.1	TDZ17708.1	ELA23096.1	EQB45595.1	EGY18430.1	EEY19163.1	EGR51913.1	ESU13107.1	EWG38087.1	KNB09409.1	EHA53603.1	ESA44036.1	CCC11126.1	EDN91426.1	ATZ52244.1	CAA93598.1	DAA07947.1	AOW26725.1
	CAP_000948.1	KXH42667.1	KXH35083.1	EXF80194.1	KXH56107.1	OHE98302.1	OBR05361.1	TKW51503.1	KZL73225.1	OHW98653.1	EFQ27632.1	KDN63280.1	OLN87920.1	TDZ14098.1	ELA32335.1	EQB54267.1	EGY16356.1	EEY14255.1	EGR48736.1	ESU12353.1	EWG39612.1	KNB14399.1	EHA50406.1	EAA32162.1	CCC13202.1	EDN97552.1	ATZ48801.1	CAA93587.1	DAA10810.1	AOW28685.1
	CAP_000959.1	KXH37573.1	KXH40691.1	EXF75260.1	KXH54033.1	OHE92399.1	OBR07664.1	TKW57844.1	KZL65097.1	OHW99090.1	EFQ34790.1	KDN63054.1	OLN85006.1	TDZ24367.1	ELA29503.1	EQB59510.1	EGY22676.1	EEY15149.1	EGR51909.1	ESU07111.1	KYG13711.1	KNB18575.1	EHA54643.1	ESA42403.1	CCC11233.1	EDN99580.1	ATZ50964.1	CAA20774.2	DAA08165.1	AOW30403.1
	CAP_000969.1	KXH48313.1	KXH45058.1	EXF84471.1	KXH43474.1	OHE97062.1	OBR06338.1	TKW54977.1	KZL63464.1	OHW99793.1	EFQ28189.1	KDN67814.1	OLN87638.1	TDZ23226.1	ELA33237.1	EQB48670.1	EGY17778.1	EEY22006.1	EGR45718.1	ESU14960.1	EWG49464.1	KNB18407.1	EHA46830.1	EAA26539.2	CCC10411.1	EDN94478.1	ATZ56572.1	CAB57441.2	DAA09938.1	AOW27413.1
	CAP_000981.1	KXH29852.1	KXH47219.1	EXF74985.1	KXH60210.1	OHF00421.1	OBR08890.1	TKW52962.1	KZL70384.1	OHW98797.1	EFQ25725.1	KDN63977.1	OLN97010.1	TDZ24134.1	ELA30025.1	EQB52973.1	EGY20884.1	EEY20431.1	EGR44955.1	ESU10059.1	EWG53638.1	KNB12391.1	EHA51911.1	ESA43416.1	CCC06201.1	EDN91411.1	ATZ56615.1	CAJ01913.3	DAA06749.1	AOW25765.1
	CAP_001053.1	KXH42175.1	KXH41978.1	EXF74812.1	KXH36276.1	OHE99297.1	OBR06672.1	TKW59043.1	KZL67868.1	OHW99265.1	EFQ30703.1	KDN71801.1	OLN86351.1	TDZ15381.1	ELA23374.1	EQB50464.1	EGY18703.1	EEY19438.1	EGR49575.1	ESU18259.1	EWG41756.1	KNB17242.1	EHA45719.1	ESA43328.1	CCC10568.1	EDO00416.1	ATZ52707.1	CAO77654.2	DAA08422.1	AOW29300.1
	CAP_001055.1	KXH41072.1	KXH50965.1	EXF80252.1	KXH54974.1	OHF01745.1	OBR06525.1	TKW57908.1	KZL71657.1	OHW94018.1	EFQ26162.1	KDN65510.1	OLN85672.1	TDZ18009.1	ELA34313.1	EQB57827.1	EGY15434.1	EEY17236.1	EGR47500.1	ESU10978.1	EWG47447.1	KNB03143.1	EHA48488.1	EAA31063.1	CCC09145.1	EDN96226.1	ATZ55167.1	CAC08552.1	DAA09332.1	AOW29150.1
	CAP_001070.1	KXH43983.1	KXH30017.1	EXF86552.1	KXH69340.1	OHE94305.1	OBR12116.1	TKW54584.1	KZL72718.1	OHW94590.1	EFQ29634.1	KDN67778.1	OLN96308.1	TDZ14668.1	ELA27005.1	EQB44143.1	EGY21774.1	EEY20221.1	EGR49470.1	ESU10563.1	EWG48260.1	KNA94566.1	EHA56380.1	ESA42602.1	CCC12497.1	EDO01642.1	ATZ47193.1	CAB11205.1	DAA12198.1	AOW26923.1
	CAP_001089.1	KXH41656.1	KXH40098.1	EXF77124.1	KXH69183.1	OHE91957.1	OBR02947.1	TKW52927.1	KZL77061.1	OHW94285.1	EFQ29924.1	KDN63717.1	OLN97115.1	TDZ15962.1	ELA37377.1	EQB47811.1	EGY17340.1	EEY18221.1	EGR49141.1	ESU11392.1	EWG48805.1	KNB17210.1	EHA53664.1	EAA32542.1	CCC11331.1	EDO04447.1	ATZ58788.1	CAA91067.1	DAA11376.1	AOW26184.1
	CAP_001092.1	KXH63838.1	KXH34481.1	EXF74052.1	KXH63714.1	OHE94101.1	OBR04053.1	TKW48898.1	KZL65071.1	OHW97201.1	EFQ30220.1	KDN63706.1	OLN88561.1	TDZ16021.1	ELA27320.1	EQB47891.1	EGY16226.1	EEY16575.1	EGR52893.1	ESU15936.1	EWG49463.1	KNB03412.1	EHA49072.1	ESA42967.1	CCC08998.1	EDN95952.1	ATZ48800.1	CAB10797.1	DAA10936.1	AOW29695.1
	CAP_001153.1	KXH49867.1	KXH33110.1	EXF81283.1	KXH62345.1	OHF02741.1	OBR02491.1	TKW56261.1	KZL69233.1	OHW93436.1	EFQ26692.1	KDN61310.1	OLN87612.1	TDZ17338.1	ELA30999.1	EQB57409.1	EGY21852.1	EEY22849.1	EGR44208.1	ESU13392.1	EWG41701.1	KNB08229.1	EHA48692.1	ESA42601.1	CCC04898.1	EDN95661.1	ATZ50881.1	CAA22645.2	DAA07020.1	AOW28868.1
	CAP_001172.1	KXH27790.1	KXH42857.1	EXF83880.1	KXH52446.1	OHF02213.1	OBR06936.1	TKW54792.1	KZL71002.1	OHW94943.1	EFQ28909.1	KDN72022.1	OLN95739.1	TDZ21019.1	ELA33665.1	EQB52047.1	EGY21579.1	EEY16881.1	EGR52603.1	ESU15373.1	EWG37513.1	KNB09369.1	EHA49961.1	ESA42441.1	CCC13727.1	EDN95690.1	ATZ57439.1	CAA22848.1	DAA07421.1	AOW28034.1
	CAP_001207.1	KXH52142.1	KXH40929.1	EXF79371.1	KXH68601.1	OHE95546.1	OBR09638.1	TKW57319.1	KZL76775.1	OHW93374.1	EFQ32760.1	KDN68043.1	OLN94239.1	TDZ20376.1	ELA38390.1	EQB53398.1	EGY18851.1	EEY19309.1	EGR50220.1	ESU11471.1	EWG45955.1	KNB20643.1	EHA50084.1	ESA42063.1	CCC06931.1	EDN93663.1	ATZ46627.1	CAA93310.1	DAA11124.1	AOW26776.1
	CAP_001221.1	KXH32975.1	KXH34326.1	EXF81610.1	KXH61679.1	OHF02199.1	OBR04152.1	TKW59132.1	KZL70044.1	OHW98481.1	EFQ34444.1	KDN70507.1	OLN97448.1	TDZ16709.1	ELA35978.1	EQB56559.1	EGY13670.1	EEY16212.1	EGR47693.1	ESU09239.1	EWG46641.1	KNB09041.1	EHA47474.1	EAA33031.2	CCC08758.1	EDN94738.1	ATZ58335.1	CAB10164.1	DAA07749.1	AOW28027.1
	CAP_001271.1	KXH43800.1	KXH52478.1	EXF78852.1	KXH57833.1	OHE94145.1	OBR04158.1	TKW52137.1	KZL71955.1	OHW95741.1	EFQ30046.1	KDN60448.1	OLN92832.1	TDZ18737.1	ELA25061.1	EQB46675.1	EGY22237.1	EEY15271.1	EGR48341.1	ESU15208.1	EWG42443.1	KNB08553.1	EHA50826.1	EAA35606.1	CCC06107.1	EDO01581.1	ATZ53061.1	CAA93688.2	DAA07562.1	AOW26369.1
	CAP_001344.1	KXH27565.1	KXH52743.1	EXF77570.1	KXH64695.1	OHF02668.1	OBR12870.1	TKW49308.1	KZL64594.1	OHW99932.1	EFQ29029.1	KDN61876.1	OLN85161.1	TDZ21617.1	ELA38301.1	EQB55155.1	EGY14410.1	EEY20405.1	EGR50744.1	ESU05929.1	EWG47448.1	KNA96597.1	EHA52551.1	ESA44028.1	CCC06176.1	EDO02358.1	ATZ52186.1	CAA19330.1	DAA11691.1	AOW30290.1
	CAP_001376.1	KXH50563.1	KXH43663.1	EXF84786.1	KXH37171.1	OHE92284.1	OBR15006.1	TKW53989.1	KZL77412.1	OHW94192.1	EFQ31819.1	KDN59925.1	OLN86107.1	TDZ13787.1	ELA37626.1	EQB44380.1	EGY21853.1	EEY23209.1	EGR46729.1	ESU11274.1	EWG49684.1	KNB02077.1	EHA55626.1	EAA33424.1	CCC08895.1	EDN94744.1	ATZ49371.1	CAB76270.1	DAA07566.1	AOW27883.1
	CAP_001380.1	KXH59949.1	KXH36104.1	EXF76908.1	KXH66005.1	OHE97892.1	OBR07682.1	TKW55476.1	KZL75001.1	OHW95427.1	EFQ36722.1	KDN66959.1	OLN87452.1	TDZ21125.1	ELA23737.1	EQB51467.1	EGY20883.1	EEY20728.1	EGR52258.1	ESU07085.1	EWG51879.1	KNB12629.1	EHA56074.1	EAA35381.1	CCC12682.1	EDN93917.1	ATZ55126.1	CAB91175.1	DAA08697.1	AOW25710.1
	CAP_001381.1	KXH41409.1	KXH47733.1	EXF81812.1	KXH60093.1	OHE91689.1	OBR13124.1	TKW58516.1	KZL75417.1	OHW95820.1	EFQ29469.1	KDN62636.1	OLN97554.1	TDZ16354.1	ELA33604.1	EQB43836.1	EGY16010.1	EEY23591.1	EGR48651.1	ESU16178.1	EWG48247.1	KNB04951.1	EHA52195.1	EAA34143.3	CCC10223.1	EDN95549.1	ATZ58704.1	CAB43057.1	DAA09414.1	AOW26289.1
	CAP_001390.1	KXH28775.1	KXH34328.1	EXF77931.1	KXH55620.1	OHE94421.1	OBR02104.1	TKW50222.1	KZL64531.1	OHW90484.1	EFQ26671.1	KDN60124.1	OLN89083.1	TDZ19506.1	ELA30600.1	EQB46185.1	EGY19754.1	EEY18009.1	EGR44250.1	ESU11959.1	EWG40368.1	KNB15533.1	EHA57531.1	EAA33437.1	CCC08820.1	EDO00206.1	ATZ53707.1	CAA18291.1	DAA07700.1	AOW29389.1
	CAP_001423.1	KXH48713.1	KXH44849.1	EXF84090.1	KXH66632.1	OHF03715.1	OBR04220.1	TKW55268.1	KZL66791.1	OHW93358.1	EFQ29146.1	KDN71308.1	OLN91646.1	TDZ25011.1	ELA24683.1	EQB57254.1	EGY14772.1	EEY23670.1	EGR47746.1	ESU15317.1	EWG46529.1	KNB05818.1	EHA54677.1	EAA31498.2	CCC06818.1	EDN95269.1	ATZ47820.1	CAO77635.2	DAA06871.1	AOW29381.1
	CAP_001444.1	KXH45223.1	KXH29253.1	EXF80036.1	KXH56128.1	OHF02401.1	OBR08915.1	TKW53028.1	KZL77867.1	OHX01248.1	EFQ32278.1	KDN64299.1	OLN98029.1	TDZ24545.1	ELA34539.1	EQB51523.1	EGY14432.1	EEY22199.1	EGR50849.1	ESU11339.1	EWG43691.1	KNB07871.1	EHA47610.1	EAA29970.3	CCC11086.1	EDO03956.1	ATZ52470.1	CAB52269.1	DAA09821.1	AOW25812.1
	CAP_001446.1	KXH46068.1	KXH25079.1	EXF83533.1	KXH38390.1	OHF03932.1	OBR07754.1	TKW49366.1	KZL74362.1	OHX00913.1	EFQ32532.1	KDN65662.1	OLN96278.1	TDZ19543.1	ELA29462.1	EQB43990.1	EGY23818.1	EEY16720.1	EGR52782.1	ESU14100.1	EWG39087.1	KNB06356.1	EHA50254.1	ESA42494.1	CCC11694.1	EDN93664.1	ATZ54053.1	CAA21815.1	DAA07820.1	AOW28638.1
	CAP_001448.1	KXH46922.1	KXH30851.1	EXF78861.1	KXH63753.1	OHF00525.1	OBR15281.1	TKW52760.1	KZL70268.1	OHW96331.1	EFQ33702.1	KDN63096.1	OLN85754.1	TDZ20240.1	ELA30945.1	EQB44168.1	EGY20130.1	EEY22609.1	EGR49957.1	ESU16740.1	EWG37845.1	KNB04707.1	EHA53061.1	EAA27189.1	CCC07267.1	EDN94573.1	ATZ47467.1	CAC19742.1	DAA07809.1	AOW28424.1
	CAP_001467.1	KXH52588.1	KXH42244.1	EXF83967.1	KXH67260.1	OHE92748.1	OBR07958.1	TKW50109.1	KZL78489.1	OHW91122.1	EFQ33571.1	KDN64489.1	OLN86396.1	TDZ25354.1	ELA34484.1	EQB57487.1	EGY23214.1	EEY15698.1	EGR51703.1	ESU16092.1	EWG54968.1	KNA96623.1	EHA56119.1	EAA33075.3	CCC08475.1	EDN95953.1	ATZ49850.1	CAA17805.1	DAA07978.1	AOW29483.1
	CAP_001525.1	KXH43773.1	KXH44304.1	EXF74002.1	KXH60921.1	OHF03145.1	OBR16540.1	TKW51703.1	KZL64111.1	OHW97363.1	EFQ34216.1	KDN71502.1	OLN86221.1	TDZ24457.1	ELA37561.1	EQB48565.1	EGY22617.1	EEY16486.1	EGR46443.1	ESU05242.1	EWG49459.1	KNB04018.1	EHA49851.1	EDO64965.1	CCC06612.1	EDN92651.1	ATZ51512.1	CAB11185.1	DAA12419.1	AOW29836.1
	CAP_001541.1	KXH28553.1	KXH50349.1	EXF73947.1	KXH67627.1	OHE91831.1	OBR09172.1	TKW57261.1	KZL67812.1	OHW95994.1	EFQ27404.1	KDN65221.1	OLN83420.1	TDZ26433.1	ELA25990.1	EQB49117.1	EGY19405.1	EEY23292.1	EGR48369.1	ESU13273.1	EWG55039.1	KNB05692.1	EHA56059.1	ESA43052.1	CCC07835.1	EDO03774.1	ATZ45808.1	CAA16826.1	DAA07847.1	AOW31572.1
	CAP_001641.1	KXH55141.1	KXH37790.1	EXF73691.1	KXH63360.1	OHE91924.1	OBR14360.1	TKW58291.1	KZL73871.1	OHW99289.1	EFQ36106.1	KDN61786.1	OLN87331.1	TDZ16147.1	ELA31705.1	EQB52637.1	EGY18132.1	EEY16873.1	EGR45119.1	ESU15895.1	EWG40153.1	KNB03142.1	EHA48348.1	EAA35646.2	CCC05646.1	EDO01828.1	ATZ52926.1	CAB46762.1	DAA12057.1	AOW29573.1
	CAP_001678.1	KXH39199.1	KXH44487.1	EXF77767.1	KXH69373.1	OHF03034.1	OBR15321.1	TKW48541.1	KZL73289.1	OHW93122.1	EFQ33475.1	KDN68523.1	OLN92082.1	TDZ17366.1	ELA34922.1	EQB43717.1	EGY18141.1	EEY23448.1	EGR51529.1	ESU07150.1	EWG48154.1	KNA94977.1	EHA47056.1	ESA42000.1	CCC11948.1	EDO00866.1	ATZ53242.1	CAA18884.1	DAA09701.1	AOW26551.1
	CAP_001680.1	KXH41685.1	KXH35002.1	EXF83955.1	KXH24871.1	OHF03501.1	OBR10266.1	TKW50426.1	KZL64815.1	OHW91362.1	EFQ28019.1	KDN67939.1	OLN94069.1	TDZ25269.1	ELA27862.1	EQB59017.1	EGY13344.1	EEY14913.1	EGR48128.1	ESU11913.1	EWG46086.1	KNA95316.1	EHA55083.1	EAA35002.1	CCC08194.1	EDO04126.1	ATZ48607.1	CAO77679.1	DAA08629.1	AOW28920.1
	CAP_001741.1	KXH47602.1	KXH27513.1	EXF76428.1	KXH63049.1	OHE91282.1	OBR11359.1	TKW52082.1	KZL74482.1	OHX01027.1	EFQ30210.1	KDN69296.1	OLN92116.1	TDZ26972.1	ELA31306.1	EQB51613.1	EGY23351.1	EEY22640.1	EGR49500.1	ESU09216.1	EWG37419.1	KNB08230.1	EHA56850.1	EAA28334.2	CCC08468.1	EDN91564.1	ATZ53071.1	CAB90139.1	DAA11935.1	AOW26964.1
	CAP_001776.1	KXH50933.1	KXH35935.1	EXF79525.1	KXH29463.1	OHE90493.1	OBR15661.1	TKW59278.1	KZL71628.1	OHW97235.1	EFQ28052.1	KDN65650.1	OLN97584.1	TDZ15253.1	ELA23831.1	EQB57232.1	EGY18897.1	EEY19340.1	EGR51322.1	ESU08384.1	EWG45783.1	KNB06257.1	EHA53905.1	EAA35205.1	CCC08236.1	EDN94451.1	ATZ49685.1	CAB16221.1	DAA11878.1	AOW28921.1
	CAP_001786.1	KXH55554.1	KXH46282.1	EXF81369.1	KXH66766.1	OHE99550.1	OBR07274.1	TKW59024.1	KZL67916.1	OHW97559.1	EFQ29995.1	KDN71058.1	OLN85202.1	TDZ21917.1	ELA32285.1	EQB58862.1	EGY22210.1	EEY21628.1	EGR48250.1	ESU14487.1	EWG43916.1	KNA93933.1	EHA50725.1	EAA34707.3	CCC08243.1	EDN91266.1	ATZ46395.1	CAA21800.1	DAA10112.1	AOW26415.1
	CAP_001799.1	KXH40560.1	KXH34933.1	EXF74982.1	KXH68582.1	OHF02747.1	OBR12935.1	TKW59572.1	KZL74806.1	OHW92739.1	EFQ26431.1	KDN62367.1	OLN90044.1	TDZ23609.1	ELA35015.1	EQB46154.1	EGY20743.1	EEY18321.1	EGR48895.1	ESU16957.1	EWG52470.1	KNB00322.1	EHA49186.1	EAA27572.1	CCC10685.1	EDO03396.1	ATZ48406.1	CAB76217.1	DAA09631.1	AOW26793.1
	CAP_001839.1	KXH43997.1	KXH45331.1	EXF79196.1	KXH69208.1	OHF04121.1	OBR08738.1	TKW50047.1	KZL69741.1	OHW94282.1	EFQ31955.1	KDN62440.1	OLN94064.1	TDZ25648.1	ELA28256.1	EQB43414.1	EGY16124.1	EEY14075.1	EGR49385.1	ESU09250.1	EWG51816.1	KNB10009.1	EHA50207.1	ESA43283.1	CCC08855.1	EDN97748.1	ATZ57404.1	CAA21282.3	DAA09331.1	AOW29403.1
	CAP_001870.1	KXH33570.1	KXH32391.1	EXF78940.1	KXH68622.1	OHE92843.1	OBR08747.1	TKW49818.1	KZL63857.1	OHW92774.1	EFQ36755.1	KDN63317.1	OLN95461.1	TDZ15387.1	ELA31260.1	EQB48714.1	EGY23765.1	EEY17383.1	EGR44922.1	ESU06606.1	EWG38784.1	KNB07603.1	EHA57440.1	ESA42756.1	CCC13326.1	EDN96392.1	ATZ46514.1	CAA20485.1	DAA07115.1	AOW30472.1
	CAP_001873.1	KXH38364.1	KXH49733.1	EXF86324.1	KXH69002.1	OHF02663.1	OBR16293.1	TKW55137.1	KZL66844.1	OHW98609.1	EFQ30604.1	KDN65745.1	OLN88510.1	TDZ17080.1	ELA34725.1	EQB44923.1	EGY21949.1	EEY23196.1	EGR51458.1	ESU13292.1	EWG41239.1	KNB18576.1	EHA55333.1	EAA27312.2	CCC13657.1	EDO03100.1	ATZ51971.1	CAA93114.1	DAA08563.1	AOW28989.1
	CAP_001883.1	KXH31492.1	KXH31437.1	EXF73359.1	KXH67521.1	OHF02167.1	OBR15171.1	TKW53293.1	KZL69989.1	OHX00372.1	EFQ33389.1	KDN69549.1	OLN95249.1	TDZ22640.1	ELA35010.1	EQB46862.1	EGY22715.1	EEY19266.1	EGR49733.1	ESU11294.1	EWG48566.1	KNB18792.1	EHA55354.1	EAA32084.1	CCC05969.1	EDN93159.1	ATZ54381.1	CAA19174.1	DAA06733.1	AOW28671.1
	CAP_001905.1	KXH35052.1	KXH27173.1	EXF81149.1	KXH47926.1	OHF01845.1	OBR02725.1	TKW50543.1	KZL74776.1	OHW96948.1	EFQ28230.1	KDN61205.1	OLN97292.1	TDZ22733.1	ELA37554.1	EQB54665.1	EGY20887.1	EEY23925.1	EGR47850.1	ESU18188.1	EWG36987.1	KNB18549.1	EHA56038.1	EAA29049.1	CCC06006.1	EDO00461.1	ATZ45428.1	CAA21917.1	DAA11189.1	AOW28300.1
	CAP_001948.1	KXH30567.1	KXH48046.1	EXF83504.1	KXH64784.1	OHF01165.1	OBR08580.1	TKW53832.1	KZL68803.1	OHX00652.1	EFQ28380.1	KDN62328.1	OLN89001.1	TDZ20651.1	ELA28598.1	EQB56795.1	EGY14698.1	EEY24074.1	EGR52356.1	ESU10779.1	EWG44235.1	KNB09338.1	EHA46128.1	ESA44398.1	CCC11480.1	EDN96032.1	ATZ47752.1	CAB52274.1	DAA11064.1	AOW29022.1
	CAP_001970.1	KXH45358.1	KXH36463.1	EXF82911.1	KXH64343.1	OHF00269.1	OBR10891.1	TKW48536.1	KZL75178.1	OHX01001.1	EFQ26170.1	KDN70485.1	OLN87273.1	TDZ20213.1	ELA32353.1	EQB51974.1	EGY21567.1	EEY20666.1	EGR52460.1	ESU11266.1	EWG43391.1	KNB10485.1	EHA54206.1	ESA41999.1	CCC06616.1	EDO01250.1	ATZ51781.1	CAB11694.1	DAA11754.1	AOW25802.1
	CAP_001976.1	KXH46587.1	KXH30739.1	EXF81999.1	KXH32986.1	OHE99118.1	OBR06377.1	TKW54679.1	KZL77574.1	OHW96729.1	EFQ31082.1	KDN67262.1	OLN82863.1	TDZ16940.1	ELA34454.1	EQB43404.1	EGY15415.1	EEY18555.1	EGR44489.1	ESU17235.1	EWG50020.1	KNB05063.1	EHA48261.1	ESA42438.1	CCC10526.1	EDO03327.1	ATZ53205.1	CAB53086.1	DAA11344.1	AOW29536.1
	CAP_001999.1	KXH30915.1	KXH28845.1	EXF80591.1	KXH65207.1	OHF00632.1	OBR05627.1	TKW49013.1	KZL71356.1	OHW91053.1	EFQ30360.1	KDN66361.1	OLN91666.1	TDZ19835.1	ELA33544.1	EQB53721.1	EGY20692.1	EEY23059.1	EGR52703.1	ESU13713.1	EWG36104.1	KNB02958.1	EHA49409.1	ESA42495.1	CCC08688.1	EDN94901.1	ATZ52919.1	CAA16906.1	DAA07265.1	AOW26571.1
	CAP_002017.1	KXH52122.1	KXH41934.1	EXF73504.1	KXH69569.1	OHE93586.1	OBR12993.1	TKW48436.1	KZL67542.1	OHW93628.1	EFQ26705.1	KDN62951.1	OLN87248.1	TDZ15991.1	ELA37712.1	EQB58302.1	EGY18570.1	EEY20842.1	EGR52900.1	ESU11460.1	EWG53683.1	KNA93638.1	KYQ30501.1	ESA43488.1	CCC09320.1	EDN99992.1	ATZ47033.1	CAA91192.1	DAA10604.1	AOW29613.1
	CAP_002037.1	KXH61760.1	KXH35834.1	EXF85636.1	KXH34830.1	OHE91005.1	OBR03916.1	TKW49426.1	KZL71851.1	OHW99584.1	EFQ35750.1	KDN60908.1	OLN87528.1	TDZ19914.1	ELA37452.1	EQB58975.1	EGY20484.1	EEY18684.1	EGR52022.1	ESU08576.1	EWG38441.1	KNB20122.1	EHA56629.1	ESA41978.1	CCC13273.1	EDO04660.1	ATZ58709.1	CBA11517.1	DAA08031.1	AOW28690.1
	CAP_002049.1	KXH30227.1	KXH34545.1	EXF80507.1	KXH67082.1	OHF02993.1	OBR05265.1	TKW54885.1	KZL78488.1	OHX01204.1	EFQ35129.1	KDN69850.1	OLN97228.1	TDZ19932.1	ELA36470.1	EQB45509.1	EGY15501.1	EEY21847.1	EGR44431.1	ESU05201.1	EWG43643.1	KNB08619.1	EHA54832.1	ESA43129.1	CCC10995.1	EDO00861.1	ATZ51553.1	CAA22599.1	DAA12240.1	AOW26054.1
	CAP_002055.1	KXH39269.1	KXH53595.1	EXF76937.1	KXH69027.1	OHF01687.1	OBR06398.1	TKW55041.1	KZL76169.1	OHW91673.1	EFQ34770.1	KDN66475.1	OLN97146.1	TDZ19356.1	ELA35616.1	EQB53600.1	EGY20633.1	EEY17091.1	EGR49514.1	ESU14390.1	EWG41655.1	KNB03387.1	EHA47171.1	EAA30986.1	CCC11926.1	EDN90992.1	ATZ55386.1	CAA90469.1	DAA07066.1	AOW31167.1
	CAP_002072.1	KXH47788.1	KXH50384.1	EXF78379.1	KXH60941.1	OHE96244.1	OBR16297.1	TKW56634.1	KZL68209.1	OHW93335.1	EFQ35130.1	KDN71035.1	OLN94331.1	TDZ14670.1	ELA36765.1	EQB56095.1	EGY14128.1	EEY16307.1	EGR50671.1	ESU05267.1	EWG52192.1	KNA98858.1	EHA53407.1	ESA42528.1	CCC08735.1	EDO03464.1	ATZ52161.1	CAB10137.1	DAA09141.1	AOW26242.1
	CAP_002089.1	KXH27629.1	KXH35865.1	EXF85178.1	KXH47439.1	OHE96386.1	OBR05221.1	TKW55312.1	KZL65696.1	OHW94894.1	EFQ33989.1	KDN69889.1	OLN86920.1	TDZ26289.1	ELA28853.1	EQB59100.1	EGY20823.1	EEY22164.1	EGR45469.1	ESU05180.1	EWG51598.1	KNB19449.1	EHA47225.1	ESA42333.1	CCC08206.1	EDO01945.1	ATZ47563.1	CAB91186.1	DAA09800.1	AOW27068.1
	CAP_002102.1	KXH45714.1	KXH31586.1	EXF76855.1	KXH67459.1	OHF02834.1	OBR05561.1	TKW52031.1	KZL75422.1	OHW99496.1	EFQ33602.1	KDN62750.1	OLN93110.1	TDZ26932.1	ELA34168.1	EQB55454.1	EGY16652.1	EEY15673.1	EGR49243.1	ESU05476.1	EWG46616.1	KNA99953.1	KYQ30536.1	EAA28341.2	CCC13101.1	EDO04977.1	ATZ54618.1	CAB40003.2	DAA07169.1	AOW29191.1
	CAP_002203.1	KXH64770.1	KXH39593.1	EXF75538.1	KXH29453.1	OHF03889.1	OBR05090.1	TKW56936.1	KZL71964.1	OHW96638.1	EFQ27611.1	KDN62830.1	OLN80964.1	TDZ23746.1	ELA25759.1	EQB52048.1	EGY16951.1	EEY15232.1	EGR49706.1	ESU08321.1	EWG42723.1	KNB17545.1	EHA54049.1	ESA42604.1	CCC14572.1	EDO01575.1	ATZ47807.1	CAB57931.1	DAA08376.1	AOW31661.1
	CAP_002242.1	KXH45922.1	KXH36903.1	EXF76587.1	KXH41555.1	OHE97971.1	OBR09749.1	TKW51853.1	KZL78030.1	OHX00685.1	EFQ26707.1	KDN63539.1	OLN81386.1	TDZ20935.1	ELA35396.1	EQB43716.1	EGY19730.1	EEY22151.1	EGR50030.1	ESU05263.1	EWG51615.1	KNB14627.1	EHA58228.1	EAA28108.2	CCC12059.1	EDN95489.1	ATZ48079.1	CAB57402.1	DAA10506.1	AOW26001.1
	CAP_002247.1	KXH51525.1	KXH30177.1	EXF82701.1	KXH67116.1	OHE99620.1	OBR08990.1	TKW52527.1	KZL75259.1	OHW96775.1	EFQ27129.1	KDN69864.1	OLN82211.1	TDZ17354.1	ELA27332.1	EQB45193.1	EGY19222.1	EEY16957.1	EGR51392.1	ESU16170.1	EWG55777.1	KNB14456.1	EHA54976.1	ESA43417.1	CCC12473.1	EDO01646.1	ATZ56358.1	CAA21417.1	DAA08981.1	AOW29025.1
	CAP_002345.1	KXH48572.1	KXH27278.1	EXF75622.1	KXH58359.1	OHE93129.1	OBR07644.1	TKW52074.1	KZL73098.1	OHW98120.1	EFQ27401.1	KDN63903.1	OLN81129.1	TDZ23792.1	ELA25537.1	EQB49925.1	EGY20853.1	EEY16591.1	EGR47885.1	ESU05270.1	EWG43656.1	KNB11139.1	EHA54290.1	EAA33653.2	CCC11037.1	EDN97516.1	ATZ56807.1	CAA18643.2	DAA09270.2	AOW27487.1
	CAP_002370.1	KXH37263.1	KXH46256.1	EXF79711.1	KXH69458.1	OHE93517.1	OBR09566.1	TKW59705.1	KZL72443.1	OHW90674.1	EFQ27106.1	KDN66073.1	OLN87385.1	TDZ19725.1	ELA23995.1	EQB54990.1	EGY17926.1	EEY23216.1	EGR47269.1	ESU15893.1	EWG35936.1	KNA98421.1	EHA49554.1	EAA26932.3	CCC08061.1	EDN94839.1	ATZ52988.1	CAB55173.1	DAA11069.1	AOW27318.1
	CAP_002385.1	KXH63388.1	KXH39860.1	EXF72934.1	KXH65519.1	OHE97154.1	OBR07724.1	TKW53126.1	KZL76914.1	OHW98277.1	EFQ34858.1	KDN62908.1	OLN92820.1	TDZ15888.1	ELA33324.1	EQB55693.1	EGY15455.1	EEY14871.1	EGR51687.1	ESU14918.1	EWG49529.1	KNB04948.1	EHA48818.1	ESA43858.1	CCC12367.1	EDN91384.1	ATZ54394.1	CAC01946.1	DAA08512.1	AOW29912.1
	CAP_002386.1	KXH38805.1	KXH43046.1	EXF76083.1	KXH54846.1	OHE93298.1	OBR10461.1	TKW51151.1	KZL67658.1	OHW98279.1	EFQ26092.1	KDN65122.1	OLN85526.1	TDZ25259.1	ELA29758.1	EQB58708.1	EGY13512.1	EEY14608.1	EGR51643.1	ESU14209.1	EWG50419.1	KNB07799.1	EHA54871.1	EAA27611.2	CCC07125.1	EDN95831.1	ATZ56862.1	CAA20756.1	DAA11435.1	AOW26382.1
	CAP_002420.1	KXH47650.1	KXH45395.1	EXF73388.1	KXH55078.1	OHE96135.1	OBR02834.1	TKW49624.1	KZL71170.1	OHW99055.1	EFQ25042.1	KDN66244.1	OLN95893.1	TDZ21105.1	ELA36702.1	EQB56947.1	EGY22848.1	EEY14578.1	EGR47416.1	ESU16820.1	EWG42232.1	KNB09351.1	EHA48536.1	ESA43308.1	CCC10412.1	EDN93411.1	ATZ45364.1	CAB77015.1	DAA12048.1	AOW29611.1
	CAP_002481.1	KXH63150.1	KXH33832.1	EXF83639.1	KXH55639.1	OHE90365.1	OBR05146.1	TKW53588.1	KZL71393.1	OHW96707.1	EFQ35929.1	KDN64139.1	OLN81725.1	TDZ18562.1	ELA23520.1	EQB53260.1	EGY19178.1	EEY22896.1	EGR45015.1	ESU07969.1	EWG54480.1	KNB07857.1	EHA57215.1	EAA31707.2	CCC09311.1	EDN96887.1	ATZ45970.1	CAB87370.2	DAA07519.1	AOW30903.1
	CAP_002500.1	KXH27443.1	KXH37813.1	EXF77452.1	KXH57557.1	OHE97569.1	OBR07128.1	TKW57824.1	KZL67083.1	OHW96623.1	EFQ27302.1	KDN71526.1	OLN96987.1	TDZ20559.1	ELA36127.1	EQB48892.1	EGY22180.1	EEY23471.1	EGR49350.1	ESU09927.1	EWG45778.1	KNB10874.1	EHA57568.1	ESA43490.1	CCC11238.1	EDN96485.1	ATZ56706.1	CAA20706.4	DAA08604.1	AOW31025.1
	CAP_002547.1	KXH50994.1	KXH42986.1	EXF83824.1	KXH59612.1	OHE92484.1	OBR16522.1	TKW57952.1	KZL78006.1	OHW97683.1	EFQ29693.1	KDN66848.1	OLN85518.1	TDZ13305.1	ELA27359.1	EQB45993.1	EGY16540.1	EEY20084.1	EGR51462.1	ESU14959.1	EWG55192.1	KNB12630.1	EHA46455.1	EAA27676.3	CCC12994.1	EDO04124.1	ATZ46504.1	CAB52036.1	DAA09772.1	AOW26354.1
	CAP_002614.1	KXH62281.1	KXH32291.1	EXF74527.1	KXH53918.1	OHE94205.1	OBR12508.1	TKW48636.1	KZL78699.1	OHW91627.1	EFQ34717.1	KDN68394.1	OLN88016.1	TDZ14108.1	ELA31012.1	EQB48239.1	EGY23584.1	EEY19093.1	EGR49762.1	ESU09917.1	EWG51431.1	KNB14135.1	EHA54553.1	EAA28676.3	CCC13034.1	EDN99439.1	ATZ51598.1	CAA19272.1	DAA12142.1	AOW29748.1
	CAP_002618.1	KXH46235.1	KXH41111.1	EXF84378.1	KXH31256.1	OHF03077.1	OBR06243.1	TKW53079.1	KZL73358.1	OHW91041.1	EFQ27552.1	KDN65829.1	OLN96655.1	TDZ21520.1	ELA36994.1	EQB51475.1	EGY23473.1	EEY14692.1	EGR45307.1	ESU07747.1	EWG37347.1	KNB07456.1	EHA49345.1	EAA30766.2	CCC07001.1	EDN96573.1	ATZ49851.1	CAA91968.1	DAA11300.1	AOW26505.1
	CAP_002631.1	KXH27772.1	KXH50321.1	EXF74033.1	KXH64204.1	OHF00553.1	OBR02939.1	TKW55733.1	KZL74736.1	OHW90513.1	EFQ33526.1	KDN69683.1	OLN98075.1	TDZ21074.1	ELA35414.1	EQB53996.1	EGY23399.1	EEY17191.1	EGR49583.1	ESU15714.1	EWG41345.1	KNB09318.1	EHA51032.1	EAA28308.2	CCC10175.1	EDO03793.1	ATZ52820.1	CAB10000.1	DAA10753.1	AOW31000.1
	CAP_002653.1	KXH26991.1	KXH30856.1	EXF75139.1	KXH30973.1	OHE95983.1	OBR12972.1	TKW58687.1	KZL63712.1	OHW99773.1	EFQ28125.1	KDN68017.1	OLN97114.1	TDZ21124.1	ELA29788.1	EQB44756.1	EGY13491.1	EEY14848.1	EGR45580.1	ESU10794.1	EWG41753.1	KNB19790.1	EHA55084.1	ESA42529.1	CCC06831.1	EDN98520.1	ATZ50032.1	CAB09118.1	DAA07055.1	AOW27097.1
	CAP_002688.1	KXH62828.1	KXH43560.1	EXF86473.1	KXH67314.1	OHE94489.1	OBR09980.1	TKW55957.1	KZL74672.1	OHW90964.1	EFQ30461.1	KDN63177.1	OLN97519.1	TDZ24665.1	ELA29484.1	EQB52561.1	EGY23088.1	EEY20766.1	EGR52154.1	ESU09956.1	EWG49781.1	KNA99062.1	EHA48145.1	EAA34934.2	CCC09912.1	EDO01744.1	ATZ58687.1	CAA21921.2	DAA11611.1	AOW29977.1
	CAP_002701.1	KXH56900.1	KXH49244.1	EXF85090.1	KXH65560.1	OHE91576.1	OBR05926.1	TKW53318.1	KZL65926.1	OHW94512.1	EFQ26193.1	KDN67964.1	OLN97684.1	TDZ14245.1	ELA25897.1	EQB53523.1	EGY16840.1	EEY20704.1	EGR44138.1	ESU15361.1	EWG36284.1	KNB10714.1	EHA46414.1	EAA27770.1	CCC10905.1	EDN97127.1	ATZ54142.1	CAA21229.2	DAA07575.1	AOW28200.1
	CAP_002719.1	KXH64546.1	KXH27315.1	EXF73007.1	KXH64443.1	OHF00726.1	OBR13773.1	TKW53714.1	KZL69831.1	OHX00003.1	EFQ32084.1	KDN60987.1	OLN81128.1	TDZ15047.1	ELA25156.1	EQB55387.1	EGY18622.1	EEY20913.1	EGR51362.1	ESU07567.1	EWG41509.1	KNB09534.1	EHA57214.1	ESA43188.1	CCC05752.1	EDO00778.1	ATZ53091.1	CAB62420.2	DAA09871.1	AOW26746.1
	CAP_002747.1	KXH53455.1	KXH39879.1	EXF78678.1	KXH53975.1	OHE95075.1	OBR02408.1	TKW50971.1	KZL76787.1	OHW98333.1	EFQ34274.1	KDN69795.1	OLN86577.1	TDZ25118.1	ELA34890.1	EQB49689.1	EGY19588.1	EEY23803.1	EGR50208.1	ESU13918.1	EWG44876.1	KNB06213.1	EHA57388.1	EAA29601.2	CCC10226.1	EDN95585.1	ATZ55859.1	CAB61457.1	DAA10381.1	AOW25846.1
	CAP_002769.1	KXH27155.1	KXH35354.1	EXF80560.1	KXH67708.1	OHF01656.1	OBR10588.1	TKW56223.1	KZL78492.1	OHX00925.1	EFQ30815.1	KDN67782.1	OLN86223.1	TDZ20080.1	ELA35371.1	EQB52725.1	EGY19978.1	EEY15490.1	EGR45929.1	ESU12403.1	EWG46248.1	KNB06601.1	EHA50719.1	EAA35958.3	CCC07357.1	EDN91397.1	ATZ46430.1	CAA19171.2	DAA07153.1	AOW31586.1
	CAP_002798.1	KXH26369.1	KXH33504.1	EXF81040.1	KXH31301.1	OHE90688.1	OBR14369.1	TKW59664.1	KZL68905.1	OHX01245.1	EFQ24975.1	KDN62187.1	OLN83263.1	TDZ13763.1	ELA34273.1	EQB49676.1	EGY16573.1	EEY14712.1	EGR44563.1	ESU15566.1	EWG46825.1	KNB03416.1	EHA46127.1	EAA26611.1	CCC09169.1	EDN93358.1	ATZ45971.1	CAA93686.1	DAA10912.2	AOW31267.1
	CAP_002806.1	KXH64852.1	KXH41134.1	EXF86046.1	KXH59449.1	OHF00456.1	OBR14286.1	TKW54310.1	KZL72477.1	OHW91756.1	EFQ33260.1	KDN67749.1	OLN87980.1	TDZ14966.1	ELA23573.1	EQB50935.1	EGY16834.1	EEY18458.1	EGR46502.1	ESU07470.1	EWG50707.1	KNA96964.1	EHA47072.1	EAA29820.1	CCC11508.1	EDN92864.1	ATZ55068.1	CAB58164.1	DAA08570.1	AOW28937.1
	CAP_002837.1	KXH60840.1	KXH28217.1	EXF75035.1	KXH38243.1	OHF01178.1	OBR02382.1	TKW57806.1	KZL68749.1	OHX00382.1	EFQ35470.1	KDN65163.1	OLN86427.1	TDZ19722.1	ELA38108.1	EQB54285.1	EGY18644.1	EEY19945.1	EGR45025.1	ESU17155.1	EWG53069.1	KNB08444.1	EHA57401.1	ESA43878.1	CCC08815.1	EDN92488.1	ATZ54765.1	CAA20477.3	DAA08471.1	AOW31310.1
	CAP_002875.1	KXH44440.1	KXH29014.1	EXF81720.1	KXH59345.1	OHE97003.1	OBR13761.1	TKW55896.1	KZL76044.1	OHW93494.1	EFQ33412.1	KDN62841.1	OLN81117.1	TDZ25958.1	ELA31892.1	EQB54033.1	EGY14890.1	EEY19960.1	EGR51793.1	ESU07009.1	EWG53276.1	KNB17236.1	EHA46267.1	ESA43332.1	CCC06428.1	EDN93545.1	ATZ48405.1	CAB16408.1	DAA08559.1	AOW26502.1
	CAP_002892.1	KXH39063.1	KXH45266.1	EXF83762.1	KXH40338.1	OHE92032.1	OBR12473.1	TKW55234.1	KZL75960.1	OHW92429.1	EFQ27266.1	KDN69012.1	OLN95970.1	TDZ24469.1	ELA36324.1	EQB56249.1	EGY17013.1	EEY15252.1	EGR49090.1	ESU05581.1	EWG54700.1	KNB02182.1	EHA55242.1	EAA34560.3	CCC13306.1	EDO01529.1	ATZ56291.1	CAB38164.1	DAA07296.1	AOW30785.1
	CAP_002905.1	KXH27892.1	KXH43651.1	EXF86005.1	KXH59282.1	OHF02322.1	OBR05392.1	TKW54155.1	KZL70207.1	OHW93529.1	EFQ27968.1	KDN65006.1	OLN81352.1	TDZ22809.1	ELA25415.1	EQB48252.1	EGY19688.1	EEY22959.1	EGR45292.1	ESU08231.1	EWG37345.1	KNA95268.1	EHA52943.1	EAA31369.1	CCC08761.1	EDO03711.1	ATZ53780.1	CAA19036.1	DAA09580.1	AOW29615.1
	CAP_002933.1	KXH59010.1	KXH38067.1	EXF76990.1	KXH30633.1	OHE93426.1	OBR15562.1	TKW51882.1	KZL74203.1	OHW94546.1	EFQ26880.1	KDN60527.1	OLN90033.1	TDZ17337.1	ELA29236.1	EQB52440.1	EGY18180.1	EEY23981.1	EGR49252.1	ESU12772.1	EWG42771.1	KNB13448.1	EHA51910.1	EAA33081.3	CCC10264.1	EDN92660.1	ATZ50463.1	CAB16236.1	DAA10944.1	AOW29444.1
	CAP_002944.1	KXH28549.1	KXH45198.1	EXF74295.1	KXH57704.1	OHF03384.1	OBR05667.1	TKW60133.1	KZL67388.1	OHW94341.1	EFQ29156.1	KDN64547.1	OLN84479.1	TDZ18521.1	ELA23962.1	EQB47211.1	EGY18911.1	EEY20636.1	EGR50926.1	ESU11662.1	EWG40278.1	KNA95949.1	EHA46074.1	ESA42556.1	CCC08131.1	EDN91627.1	ATZ49360.1	CAA93700.1	DAA06818.1	AOW26026.1
	CAP_002951.1	KXH52267.1	KXH32560.1	EXF75812.1	KXH68300.1	OHE94549.1	OBR05566.1	TKW58213.1	KZL64453.1	OHW89492.1	EFQ28174.1	KDN68714.1	OLN81899.1	TDZ22013.1	ELA37331.1	EQB55815.1	EGY23702.1	EEY14457.1	EGR47251.1	ESU17406.1	EWG50544.1	KNB13840.1	EHA55369.1	EAA27519.2	CCC13270.1	EDO04877.1	ATZ49244.1	CAA19045.1	DAA08202.1	AOW28832.1
	CAP_002968.1	KXH65173.1	KXH49798.1	EXF86057.1	KXH56065.1	OHF00601.1	OBR07831.1	TKW53037.1	KZL76165.1	OHW98003.1	EFQ30238.1	KDN70313.1	OLN89085.1	TDZ25176.1	ELA31105.1	EQB58753.1	EGY13783.1	EEY16509.1	EGR50828.1	ESU15534.1	EWG51938.1	KNB20107.1	EHA48871.1	EAA27988.3	CCC09951.1	EDO01754.1	ATZ46138.1	CAA18305.1	DAA07634.1	AOW31479.1
	CAP_002982.1	KXH62366.1	KXH46816.1	EXF75225.1	KXH54760.1	OHE93956.1	OBR12008.1	TKW54994.1	KZL66917.1	OHW90390.1	EFQ32083.1	KDN70364.1	OLN97386.1	TDZ14344.1	ELA24950.1	EQB53576.1	EGY17930.1	EEY14172.1	EGR45828.1	ESU10038.1	EWG45125.1	KNB03147.1	EHA54095.1	ESA43748.1	CCC06903.1	EDO00238.1	ATZ56966.1	CAC19756.1	DAA09215.1	AOW29645.1
	CAP_003015.1	KXH50877.1	KXH50104.1	EXF80578.1	KXH59029.1	OHE93593.1	OBR04470.1	TKW48769.1	KZL77331.1	OHW95378.1	EFQ27285.1	KDN63346.1	OLN89010.1	TDZ18423.1	ELA35232.1	EQB57419.1	EGY22323.1	EEY18423.1	EGR51473.1	ESU05356.1	EWG49763.1	KNB02330.1	EHA49949.1	EAA33137.1	CCC05895.1	EDN97126.1	ATZ50179.1	CAB16391.1	DAA07643.1	AOW31330.1
	CAP_003051.1	KXH62897.1	KXH26459.1	EXF77744.1	KXH36311.1	OHE99644.1	OBR12274.1	TKW52431.1	KZL66768.1	OHW90333.1	EFQ35518.1	KDN64167.1	OLN97305.1	TDZ18579.1	ELA25210.1	EQB44919.1	EGY18832.1	EEY20014.1	EGR48438.1	ESU07871.1	EWG44190.1	KNA96594.1	EHA56884.1	EAA35868.1	CCC13337.1	EDN97943.1	ATZ57840.1	CAB10003.1	DAA10064.1	AOW26693.1
	CAP_003090.1	KXH51507.1	KXH52838.1	EXF79319.1	KXH24865.1	OHF00985.1	OBR07081.1	TKW59315.1	KZL67543.1	OHW97075.1	EFQ26733.1	KDN67112.1	OLN85169.1	TDZ21975.1	ELA25775.1	EQB43733.1	EGY16476.1	EEY24058.1	EGR51053.1	ESU05773.1	KYG13585.1	KNA99118.1	EHA49607.1	EAA29744.2	CCC13591.1	EDN92701.1	ATZ50999.1	CAB75997.1	DAA12480.1	AOW28601.1
	CAP_003123.1	KXH30444.1	KXH33068.1	EXF77071.1	KXH37868.1	OHF02624.1	OBR06969.1	TKW56569.1	KZL68105.1	OHW89501.1	EFQ27673.1	KDN71378.1	OLN92879.1	TDZ26604.1	ELA35039.1	EQB47414.1	EGY14739.1	EEY16862.1	EGR45952.1	ESU07062.1	EWG51253.1	KNB04947.1	EHA50144.1	EAA29568.1	CCC06470.1	EDN98865.1	ATZ55793.1	CAB66471.1	DAA08931.1	AOW26051.1
	CAP_003124.1	KXH31736.1	KXH49457.1	EXF81119.1	KXH59186.1	OHE98876.1	OBR14306.1	TKW53984.1	KZL71195.1	OHW97784.1	EFQ30164.1	KDN69128.1	OLN97976.1	TDZ24971.1	ELA27830.1	EQB58766.1	EGY15161.1	EEY22900.1	EGR50395.1	ESU10498.1	EWG42445.1	KNB20657.1	EHA48173.1	ESA44042.1	CCC10841.1	EDO03353.1	ATZ56463.1	CAB66170.1	DAA11106.1	AOW30116.1
	CAP_003134.1	KXH42791.1	KXH51814.1	EXF76171.1	KXH27751.1	OHE93799.1	OBR03993.1	TKW55908.1	KZL69501.1	OHW89557.1	EFQ33148.1	KDN70785.1	OLN81311.1	TDZ17962.1	ELA37945.1	EQB59249.1	EGY22604.1	EEY19748.1	EGR47891.1	ESU15766.1	EWG44870.1	KNB15465.1	EHA55730.1	EAA35641.2	CCC11512.1	EDN95876.1	ATZ57235.1	CAA21819.1	DAA06954.1	AOW27588.1
	CAP_003249.1	KXH36846.1	KXH40784.1	EXF81478.1	KXH65533.1	OHE95513.1	OBR15097.1	TKW49419.1	KZL77234.1	OHW99995.1	EFQ32650.1	KDN69457.1	OLN81368.1	TDZ22405.1	ELA37584.1	EQB54155.1	EGY21714.1	EEY19415.1	EGR50097.1	ESU07279.1	EWG46176.1	KNB09019.1	EHA48984.1	ESA42895.1	CCC06861.1	EDO00286.1	ATZ58177.1	CAA19034.1	DAA11257.1	AOW29050.1
	CAP_003252.1	KXH31181.1	KXH36737.1	EXF74935.1	KXH49222.1	OHE96996.1	OBR15122.1	TKW58903.1	KZL65395.1	OHX00695.1	EFQ31404.1	KDN62323.1	OLN83101.1	TDZ18307.1	ELA32362.1	EQB59444.1	EGY17816.1	EEY18194.1	EGR48042.1	ESU14426.1	EWG44234.1	KNA98402.1	EHA53663.1	EAA32716.2	CCC10777.1	EDN91202.1	ATZ56685.1		DAA09113.1	AOW30565.1
	CAP_003263.1	KXH43224.1	KXH40506.1	EXF73859.1	KXH59316.1	OHF04379.1	OBR16289.1	TKW51005.1	KZL69470.1	OHW91928.1	EFQ28819.1	KDN66482.1	OLN86554.1	TDZ20225.1	ELA24179.1	EQB57527.1	EGY13750.1	EEY21678.1	EGR47976.1	ESU13010.1	EWG42440.1	KNB02076.1	EHA55676.1	EAA35261.1	CCC08505.1	EDN97517.1	ATZ48125.1		DAA09751.1	AOW30207.1
	CAP_003266.1	KXH37196.1	KXH36206.1	EXF77543.1	KXH68520.1	OHE99222.1	OBR13568.1	TKW48217.1	KZL66278.1	OHW92628.1	EFQ25592.1	KDN63808.1	OLN88238.1	TDZ13841.1	ELA26102.1	EQB54822.1	EGY18306.1	EEY15997.1	EGR45056.1	ESU17863.1	EWG43911.1	KNB10658.1	EHA58146.1	EAA32030.1	CCC06110.1	EDN97107.1	ATZ57123.1		DAA09187.1	AOW29733.1
	CAP_003280.1	KXH36592.1	KXH50776.1	EXF82653.1	KXH47834.1	OHF02751.1	OBR03894.1	TKW55186.1	KZL70345.1	OHW90230.1	EFQ30581.1	KDN70526.1	OLN97711.1	TDZ19597.1	ELA23277.1	EQB48082.1	EGY16070.1	EEY19736.1	EGR49947.1	ESU15588.1	EWG44244.1	KNB04736.1	EHA54020.1	ESA41980.1	CCC11697.1	EDN91289.1	ATZ50439.1		DAA12409.1	AOW29901.1
	CAP_003295.1	KXH49145.1	KXH35925.1	EXF85617.1	KXH60817.1	OHF03527.1	OBR15209.1	TKW57616.1	KZL64313.1	OHX01005.1	EFQ35785.1	KDN71689.1	OLN85033.1	TDZ20131.1	ELA32711.1	EQB49331.1	EGY13619.1	EEY16290.1	EGR44335.1	ESU17384.1	EWG40537.1	KNB07155.1	KYQ30561.1	ESA42956.1	CCC08797.1	EDN91329.1	ATZ50218.1		DAA07202.1	AOW31163.1
	CAP_003319.1	KXH48109.1	KXH31974.1	EXF86593.1	KXH46079.1	OHF03320.1	OBR13721.1	TKW58790.1	KZL63463.1	OHW91186.1	EFQ30374.1	KDN61936.1	OLN85215.1	TDZ20279.1	ELA37234.1	EQB58129.1	EGY21007.1	EEY19673.1	EGR44583.1	ESU10108.1	EWG40558.1	KNB15936.1	EHA48209.1	EAA34503.1	CCC12133.1	EDN96778.1	ATZ57678.1		DAA08690.1	AOW26459.1
	CAP_003329.1	KXH43962.1	KXH38052.1	EXF74443.1	KXH63540.1	OHF03403.1	OBR14706.1	TKW55399.1	KZL63422.1	OHW96806.1	EFQ34336.1	KDN62378.1	OLN97581.1	TDZ25101.1	ELA27897.1	EQB56591.1	EGY17484.1	EEY14906.1	EGR50585.1	ESU15453.1	EWG48243.1	KNB02347.1	EHA52988.1	EAA33049.2	CCC05258.1	EDO00270.1	ATZ58014.1		DAA11407.1	AOW31044.1
	CAP_003331.1	KXH26422.1	KXH46987.1	EXF80213.1	KXH63455.1	OHE93557.1	OBR07356.1	TKW56897.1	KZL68143.1	OHW93787.1	EFQ32364.1	KDN71666.1	OLN96454.1	TDZ23212.1	ELA37008.1	EQB52385.1	EGY17686.1	EEY16169.1	EGR44633.1	ESU13269.1	EWG37901.1	KNB04949.1	EHA57438.1	EAA33129.3	CCC13694.1	EDN97678.1	ATZ56055.1		DAA09919.1	AOW31080.1
	CAP_003332.1	KXH65317.1	KXH40806.1	EXF86018.1	KXH39944.1	OHE94972.1	OBR13874.1	TKW58644.1	KZL67245.1	OHW93934.1	EFQ28910.1	KDN64614.1	OLN81998.1	TDZ19141.1	ELA36506.1	EQB43072.1	EGY14829.1	EEY20025.1	EGR48335.1	ESU14340.1	EWG37300.1	KNB06778.1	EHA56658.1	EAA31780.3	CCC10398.1	EDN97523.1	ATZ48797.1		DAA09591.1	AOW26753.1
	CAP_003334.1	KXH39043.1	KXH27245.1	EXF85724.1	KXH47096.1	OHE93718.1	OBR14725.1	TKW48709.1	KZL73651.1	OHW98860.1	EFQ36830.1	KDN69681.1	OLN86265.1	TDZ16858.1	ELA26728.1	EQB49886.1	EGY22965.1	EEY20207.1	EGR51620.1	ESU08190.1	EWG42418.1	KNB19629.1	EHA55238.1	EAA29033.3	CCC11653.1	EDO01584.1	ATZ51530.1		DAA06677.1	AOW25815.1
	CAP_003361.1	KXH49585.1	KXH47747.1	EXF78438.1	KXH65820.1	OHE98437.1	OBR09645.1	TKW53139.1	KZL67551.1	OHW94613.1	EFQ30067.1	KDN69077.1	OLN92114.1	TDZ20695.1	ELA23938.1	EQB46380.1	EGY15583.1	EEY21335.1	EGR45185.1	ESU17899.1	EWG49469.1	KNB07813.1	EHA46568.1	EAA34266.3	CCC12512.1	EDN97813.1	ATZ54655.1		DAA07361.1	AOW27936.1
	CAP_003429.1	KXH43314.1	KXH36860.1	EXF83906.1	KXH68189.1	OHF02882.1	OBR10924.1	TKW50434.1	KZL71036.1	OHX00713.1	EFQ33696.1	KDN60939.1	OLN93992.1	TDZ23060.1	ELA33149.1	EQB48279.1	EGY22042.1	EEY15972.1	EGR50911.1	ESU14504.1	EWG46606.1	KNA96602.1	EHA52163.1	ESA43128.1	CCC11870.1	EDO02812.1	ATZ57689.1		DAA07422.1	AOW28784.1
	CAP_003430.1	KXH38587.1	KXH46812.1	EXF81560.1	KXH62710.1	OHE95204.1	OBR06949.1	TKW56192.1	KZL78627.1	OHW94961.1	EFQ25765.1	KDN65191.1	OLN95334.1	TDZ15291.1	ELA28622.1	EQB58662.1	EGY19633.1	EEY21748.1	EGR48976.1	ESU08852.1	EWG46838.1	KNA97137.1	EHA48860.1	EAA29631.2	CCC08700.1	EDN99531.1	ATZ51515.1		DAA07356.1	AOW27392.1
	CAP_003438.1	KXH43601.1	KXH44059.1	EXF77713.1	KXH67504.1	OHE95300.1	OBR07965.1	TKW56922.1	KZL65687.1	OHW98563.1	EFQ28198.1	KDN67539.1	OLN81575.1	TDZ15762.1	ELA30550.1	EQB45306.1	EGY14450.1	EEY18687.1	EGR49891.1	ESU10654.1	EWG45271.1	KNB01558.1	EHA50766.1	EAA29676.1	CCC11036.1	EDN91611.1	ATZ53214.1		DAA08203.1	AOW27642.1
	CAP_003445.1	KXH36848.1	KXH41747.1	EXF78984.1	KXH67620.1	OHF00277.1	OBR03609.1	TKW49276.1	KZL68695.1	OHW95869.1	EFQ32214.1	KDN70577.1	OLN83075.1	TDZ13631.1	ELA29915.1	EQB51359.1	EGY22762.1	EEY19520.1	EGR49931.1	ESU06778.1	EWG37704.1	KNA98857.1	EHA55822.1	EAA31564.1	CCC14189.1	EDN93687.1	ATZ54617.1		DAA11099.1	AOW30567.1
	CAP_003454.1	KXH26823.1	KXH34861.1	EXF86623.1	KXH40935.1	OHE91477.1	OBR07490.1	TKW59183.1	KZL77416.1	OHW99521.1	EFQ28715.1	KDN72148.1	OLN81093.1	TDZ20669.1	ELA35261.1	EQB58334.1	EGY17978.1	EEY21607.1	EGR48486.1	ESU05979.1	EWG53290.1	KNB18162.1	EHA58027.1	EAA32134.2	CCC08677.1	EDO02973.1	ATZ45340.1		DAA11521.1	AOW26552.1
	CAP_003463.1	KXH33690.1	KXH50759.1	EXF74442.1	KXH64049.1	OHE97852.1	OBR12178.1	TKW59612.1	KZL64914.1	OHW94091.1	EFQ28211.1	KDN69844.1	OLN96731.1	TDZ23162.1	ELA26533.1	EQB48056.1	EGY14838.1	EEY17430.1	EGR44531.1	ESU16970.1	EWG37440.1	KNB02726.1	EHA54974.1	ESA43884.1	CCC05674.1	EDN96799.1	ATZ47057.1		DAA08564.1	AOW31322.1
	CAP_003539.1	KXH51597.1	KXH38053.1	EXF77443.1	KXH58355.1	OHF01842.1	OBR14071.1	TKW49108.1	KZL64394.1	OHW96990.1	EFQ35800.1	KDN70890.1	OLN87849.1	TDZ22495.1	ELA37890.1	EQB49618.1	EGY14697.1	EEY15851.1	EGR51780.1	ESU06839.1	EWG41686.1	KNB04454.1	EHA48509.1	ESA43547.1	CCC08920.1	EDN99393.1	ATZ54728.1		DAA10033.1	AOW26544.1
	CAP_003557.1	KXH63538.1	KXH49072.1	EXF77153.1	KXH69567.1	OHE98590.1	OBR04687.1	TKW55146.1	KZL77178.1	OHW91664.1	EFQ25480.1	KDN68634.1	OLN97553.1	TDZ15706.1	ELA26439.1	EQB46408.1	EGY15538.1	EEY20412.1	EGR50704.1	ESU11994.1	EWG49120.1	KNB15030.1	EHA50367.1	EAA27473.3	CCC09454.1	EDN95671.1	ATZ56577.1		DAA11969.1	AOW28124.1
	CAP_003565.1	KXH61612.1	KXH28395.1	EXF85129.1	KXH60956.1	OHF00466.1	OBR10039.1	TKW49711.1	KZL77723.1	OHW96038.1	EFQ32922.1	KDN67576.1	OLN96962.1	TDZ24972.1	ELA27686.1	EQB54311.1	EGY21020.1	EEY18172.1	EGR49800.1	ESU07711.1	EWG39106.1	KNB18476.1	EHA49410.1	EAA27768.1	CCC14603.1	EDN97572.1	ATZ56705.1		DAA11687.1	AOW29510.1
	CAP_003587.1	KXH63466.1	KXH25189.1	EXF83137.1	KXH62393.1	OHE98234.1	OBR15640.1	TKW58524.1	KZL63394.1	OHW95914.1	EFQ36180.1	KDN59901.1	OLN92071.1	TDZ17157.1	ELA31525.1	EQB45628.1	EGY23222.1	EEY14084.1	EGR51731.1	ESU06619.1	EWG39674.1	KNB18750.1	EHA46566.1	ESA44341.1	CCC06542.1	EDN99933.1	ATZ50587.1		DAA08711.1	AOW28298.1
	CAP_003623.1	KXH63242.1	KXH33592.1	EXF74934.1	KXH61733.1	OHF01917.1	OBR07162.1	TKW58571.1	KZL65367.1	OHW89817.1	EFQ34836.1	KDN72370.1	OLN86340.1	TDZ14449.1	ELA35841.1	EQB51008.1	EGY21225.1	EEY21975.1	EGR44476.1	ESU11215.1	EWG37373.1	KNB06838.1	EHA48750.1	EAA30172.1	CCC14851.1	EDN96506.1	ATZ55629.1		DAA10868.1	AOW27575.1
	CAP_003640.1	KXH35038.1	KXH25083.1	EXF81145.1	KXH55681.1	OHE94563.1	OBR03418.1	TKW53610.1	KZL69656.1	OHW89661.1	EFQ27034.1	KDN67624.1	OLN85552.1	TDZ19652.1	ELA30629.1	EQB47035.1	EGY17875.1	EEY21097.1	EGR48040.1	ESU12445.1	EWG37775.1	KNB08840.1	EHA54910.1	EAA27579.2	CCC10273.1	EDO03471.1	ATZ58388.1		DAA11800.1	AOW26042.1
	CAP_003657.1	KXH35032.1	KXH25504.1	EXF77161.1	KXH67664.1	OHF01908.1	OBR13923.1	TKW59932.1	KZL69373.1	OHW98324.1	EFQ31432.1	KDN65421.1	OLN88592.1	TDZ19562.1	ELA25523.1	EQB49708.1	EGY21841.1	EEY15227.1	EGR49244.1	ESU13281.1	EWG41626.1	KNA99955.1	EHA56367.1	EAA29905.2	CCC11124.1	EDO01331.1	ATZ49136.1		DAA08453.1	AOW30345.1
	CAP_003660.1	KXH62036.1	KXH44505.1	EXF74704.1	KXH53800.1	OHE92818.1	OBR02596.1	TKW50459.1	KZL72285.1	OHW92568.1	EFQ35092.1	KDN72033.1	OLN87171.1	TDZ21908.1	ELA24457.1	EQB58525.1	EGY22167.1	EEY23865.1	EGR49775.1	ESU08918.1	EWG49020.1	KNB18163.1	EHA49372.1	ESA43114.1	CCC10408.1	EDN91419.1	ATZ57438.1		DAA11098.1	AOW26414.1
	CAP_003673.1	KXH51282.1	KXH27858.1	EXF83681.1	KXH61781.1	OHE94845.1	OBR13555.1	TKW54313.1	KZL77775.1	OHW99958.1	EFQ28295.1	KDN64295.1	OLN81319.1	TDZ25597.1	ELA33681.1	EQB47715.1	EGY14941.1	EEY14939.1	EGR51324.1	ESU16982.1	EWG51587.1	KNB00110.1	EHA53317.1	EAA36380.1	CCC05416.1	EDN94371.1	ATZ50893.1		DAA09892.1	AOW27926.1
	CAP_003696.1	KXH49571.1	KXH31564.1	EXF75523.1	KXH65470.1	OHF01744.1	OBR15819.1	TKW58521.1	KZL75314.1	OHW94788.1	EFQ31586.1	KDN68437.1	OLN84918.1	TDZ13784.1	ELA24430.1	EQB55190.1	EGY23202.1	EEY20994.1	EGR44284.1	ESU15651.1	EWG51673.1	KNB07355.1	EHA51347.1	ESA44078.1	CCC09611.1	EDN97168.1	ATZ55631.1		DAA10675.1	AOW31271.1
	CAP_003721.1	KXH31527.1	KXH44157.1	EXF86090.1	KXH62674.1	OHE90589.1	OBR03706.1	TKW50623.1	KZL70457.1	OHW90454.1	EFQ35427.1	KDN68220.1	OLN96914.1	TDZ24648.1	ELA30201.1	EQB46766.1	EGY21365.1	EEY17193.1	EGR49831.1	ESU12971.1	EWG50027.1	KNB18978.1	EHA49510.1	EAA34998.1	CCC06152.1	EDN98610.1	ATZ56452.1		DAA09917.1	AOW30969.1
	CAP_003753.1	KXH38750.1	KXH47338.1	EXF85931.1	KXH68171.1	OHF02581.1	OBR12151.1	TKW54043.1	KZL71937.1	OHW94186.1	EFQ29133.1	KDN64192.1	OLN94052.1	TDZ19643.1	ELA34058.1	EQB49454.1	EGY16617.1	EEY22002.1	EGR48093.1	ESU13864.1	EWG49197.1	KNA98100.1	EHA49114.1	ESA43818.1	CCC10495.1	EDO00827.1	ATZ58789.1		DAA08100.1	AOW27292.1
	CAP_003758.1	KXH65329.1	KXH49945.1	EXF73460.1	KXH31264.1	OHF04670.1	OBR13557.1	TKW52552.1	KZL76267.1	OHW98502.1	EFQ36203.1	KDN68247.1	OLN92217.1	TDZ19325.1	ELA25098.1	EQB50512.1	EGY20612.1	EEY23669.1	EGR47575.1	ESU06590.1	EWG54882.1	KNB15869.1	EHA57984.1	EAA34687.2	CCC12223.1	EDN90783.1	ATZ55067.1		DAA09914.1	AOW29605.1
	CAP_003816.1	KXH36286.1	KXH45172.1	EXF77281.1	KXH25721.1	OHF04552.1	OBR11217.1	TKW59431.1	KZL77682.1	OHW90115.1	EFQ26631.1	KDN67616.1	OLN87749.1	TDZ16482.1	ELA34583.1	EQB58984.1	EGY19591.1	EEY14733.1	EGR44069.1	ESU09402.1	EWG42072.1	KNB14582.1	EHA54396.1	EAA30470.3	CCC08542.1	EDO02988.1	ATZ45923.1		DAA07537.1	AOW25866.1
	CAP_003822.1	KXH32591.1	KXH42591.1	EXF74445.1	KXH67559.1	OHE97081.1	OBR03339.1	TKW53926.1	KZL69420.1	OHW96369.1	EFQ29226.1	KDN64215.1	OLN87435.1	TDZ25968.1	ELA29841.1	EQB48518.1	EGY20284.1	EEY23480.1	EGR52532.1	ESU16430.1	EWG46275.1	KNB16201.1	EHA55099.1	ESA42848.1	CCC09358.1	EDN99927.1	ATZ58585.1		DAA11993.1	AOW29850.1
	CAP_003847.1	KXH63827.1	KXH27542.1	EXF79243.1	KXH69192.1	OHE99599.1	OBR10649.1	TKW48707.1	KZL66362.1	OHW97675.1	EFQ33657.1	KDN65909.1	OLN95778.1	TDZ24121.1	ELA31984.1	EQB57094.1	EGY20433.1	EEY21893.1	EGR49659.1	ESU12985.1	EWG54472.1	KNB07005.1	EHA48048.1	EAA30305.3	CCC13659.1	EDO02254.1	ATZ47963.1		DAA12318.1	AOW27232.1
	CAP_003850.1	KXH64324.1	KXH48740.1	EXF81601.1	KXH29159.1	OHE93794.1	OBR04788.1	TKW51301.1	KZL70819.1	OHW98025.1	EFQ26332.1	KDN61473.1	OLN87371.1	TDZ22256.1	ELA31935.1	EQB56709.1	EGY18538.1	EEY21889.1	EGR52346.1	ESU12910.1	EWG41561.1	KNB08261.1	EHA49649.1	EAA29913.3	CCC09622.1	EDO03205.1	ATZ57264.1		DAA07495.1	AOW26842.1
	CAP_003859.1	KXH56382.1	KXH37066.1	EXF82220.1	KXH26492.1	OHE95742.1	OBR14707.1	TKW51091.1	KZL66403.1	OHW99856.1	EFQ27934.1	KDN62609.1	OLN96228.1	TDZ14338.1	ELA26839.1	EQB43928.1	EGY23405.1	EEY15636.1	EGR52167.1	ESU17952.1	EWG55186.1	KNB08933.1	EHA51351.1	ESA42818.1	CCC13963.1	EDO04010.1	ATZ48225.1		DAA07101.1	AOW30865.1
	CAP_003888.1	KXH61766.1	KXH34661.1	EXF82455.1	KXH57302.1	OHF04323.1	OBR12890.1	TKW57374.1	KZL64126.1	OHW97542.1	EFQ26207.1	KDN66319.1	OLN81171.1	TDZ23004.1	ELA38319.1	EQB52515.1	EGY14899.1	EEY17661.1	EGR49832.1	ESU10751.1	EWG39495.1	KNA97206.1	EHA46109.1	EAA28295.3	CCC14405.1	EDO02179.1	ATZ47114.1		DAA12388.1	AOW26619.1
	CAP_003924.1	KXH28555.1	KXH41705.1	EXF82728.1	KXH66958.1	OHE91198.1	OBR07701.1	TKW58618.1	KZL65648.1	OHW90437.1	EFQ31656.1	KDN66898.1	OLN85785.1	TDZ22107.1	ELA36959.1	EQB48449.1	EGY23650.1	EEY21259.1	EGR45579.1	ESU13452.1	EWG39499.1	KNB14710.1	EHA51503.1	ESA43089.1	CCC06028.1	EDN94865.1	ATZ46989.1		DAA12263.1	AOW27597.1
	CAP_004005.1	KXH51131.1	KXH50506.1	EXF84510.1	KXH53546.1	OHF02534.1	OBR10687.1	TKW53006.1	KZL66473.1	OHW97684.1	EFQ36686.1	KDN67763.1	OLN85805.1	TDZ15827.1	ELA24036.1	EQB49108.1	EGY15759.1	EEY17118.1	EGR48828.1	ESU06203.1	EWG41761.1	KNB18993.1	EHA52816.1	EAA32829.2	CCC12622.1	EDN97472.1	ATZ51689.1		DAA08847.1	AOW28471.1
	CAP_004046.1	KXH62902.1	KXH40378.1	EXF77756.1	KXH48088.1	OHF03311.1	OBR13554.1	TKW52593.1	KZL76741.1	OHX01095.1	EFQ27599.1	KDN63295.1	OLN86752.1	TDZ17122.1	ELA27919.1	EQB46381.1	EGY17660.1	EEY18195.1	EGR44191.1	ESU10241.1	EWG37301.1	KNB17946.1	EHA47959.1	EAA26698.1	CCC14302.1	EDN97043.1	ATZ55169.1		DAA10695.1	AOW26277.1
	CAP_004084.1	KXH63356.1	KXH28877.1	EXF84921.1	KXH66373.1	OHF02598.1	OBR05841.1	TKW48301.1	KZL75559.1	OHW95286.1	EFQ31469.1	KDN65585.1	OLN87231.1	TDZ24162.1	ELA35648.1	EQB45280.1	EGY20416.1	EEY21136.1	EGR48367.1	ESU15586.1	EWG41754.1	KNB12599.1	EHA50906.1	EAA26839.1	CCC07054.1	EDN95607.1	ATZ55085.1		DAA09447.1	AOW29620.1
	CAP_004102.1	KXH52326.1	KXH41539.1	EXF73768.1	KXH60112.1	OHE91142.1	OBR15543.1	TKW57793.1	KZL72811.1	OHW99421.1	EFQ29475.1	KDN70872.1	OLN95566.1	TDZ26936.1	ELA34150.1	EQB51156.1	EGY22029.1	EEY14240.1	EGR44840.1	ESU17681.1	EWG50465.1	KNB01489.1	EHA55817.1	ESA42120.1	CCC11431.1	EDN97337.1	ATZ56088.1		DAA11871.1	AOW30811.1
	CAP_004104.1	KXH41775.1	KXH47104.1	EXF80397.1	KXH28094.1	OHE95644.1	OBR08900.1	TKW48717.1	KZL70264.1	OHW97705.1	EFQ36228.1	KDN61070.1	OLN96005.1	TDZ18205.1	ELA28327.1	EQB47769.1	EGY22462.1	EEY19402.1	EGR50498.1	ESU09514.1	EWG41349.1	KNB12388.1	EHA51860.1	EAA31454.1	CCC14919.1	EDN95798.1	ATZ46497.1		DAA07826.1	AOW26628.1
	CAP_004175.1	KXH50908.1	KXH44101.1	EXF75749.1	KXH61947.1	OHE94545.1	OBR05244.1	TKW52538.1	KZL73813.1	OHW93591.1	EFQ28807.1	KDN61003.1	OLN95582.1	TDZ23537.1	ELA29358.1	EQB45607.1	EGY23249.1	EEY17625.1	EGR45910.1	ESU09436.1	EWG55076.1	KNA99728.1	EHA52144.1	EAA32742.1	CCC06335.1	EDO04900.1	ATZ48804.1		DAA12099.1	AOW30990.1
	CAP_004178.1	KXH65170.1	KXH48897.1	EXF85828.1	KXH61749.1	OHE92885.1	OBR13851.1	TKW55704.1	KZL63472.1	OHW95997.1	EFQ25461.1	KDN61475.1	OLN81301.1	TDZ17283.1	ELA30862.1	EQB58082.1	EGY20153.1	EEY20344.1	EGR52541.1	ESU07623.1	EWG46583.1	KNB00046.1	EHA54957.1	EAA33719.3	CCC12329.1	EDO00615.1	ATZ50943.1		DAA08733.1	AOW28259.1
	CAP_004183.1	KXH34777.1	KXH52241.1	EXF77547.1	KXH55045.1	OHE91708.1	OBR02012.1	TKW54074.1	KZL66827.1	OHW95064.1	EFQ27564.1	KDN63583.1	OLN81816.1	TDZ23022.1	ELA32104.1	EQB49817.1	EGY15617.1	EEY21028.1	EGR44920.1	ESU05786.1	EWG41391.1	KNB04954.1	EHA46171.1	EAA32339.1	CCC08558.1	EDO02437.1	ATZ47017.1		DAA07355.1	AOW28481.1
	CAP_004237.1	KXH46510.1	KXH25037.1	EXF86302.1	KXH69509.1	OHE94611.1	OBR06531.1	TKW57582.1	KZL74369.1	OHW91128.1	EFQ33801.1	KDN69254.1	OLN80978.1	TDZ19136.1	ELA27330.1	EQB55069.1	EGY14472.1	EEY19013.1	EGR47041.1	ESU08617.1	EWG47085.1	KNA99041.1	EHA53620.1	ESA42847.1	CCC06222.1	EDN96513.1	ATZ51605.1		DAA09496.1	AOW29032.1
	CAP_004267.1	KXH25387.1	KXH35314.1	EXF85838.1	KXH59888.1	OHE96496.1	OBR04135.1	TKW49336.1	KZL73512.1	OHW89581.1	EFQ30929.1	KDN66499.1	OLN81404.1	TDZ22816.1	ELA29630.1	EQB49572.1	EGY22309.1	EEY18036.1	EGR49075.1	ESU05157.1	EWG47829.1	KNB02598.1	EHA58459.1	EDO65333.2	CCC05056.1	EDN96551.1	ATZ45445.1		DAA06899.1	AOW28024.1
	CAP_004279.1	KXH42021.1	KXH47174.1	EXF78757.1	KXH48260.1	OHE97404.1	OBR08700.1	TKW50490.1	KZL77755.1	OHW91427.1	EFQ34455.1	KDN61680.1	OLN98063.1	TDZ16335.1	ELA31296.1	EQB52009.1	EGY16169.1	EEY23967.1	EGR46848.1	ESU17143.1	EWG53236.1	KNB12022.1	EHA53764.1	ESA43348.1	CCC06746.1	EDN98891.1	ATZ57647.1		DAA12351.1	AOW29023.1
	CAP_004346.1	KXH26127.1	KXH32212.1	EXF73491.1	KXH54606.1	OHF02055.1	OBR08940.1	TKW49580.1	KZL73537.1	OHW90294.1	EFQ26879.1	KDN65891.1	OLN87710.1	TDZ16936.1	ELA36939.1	EQB57058.1	EGY19674.1	EEY18548.1	EGR50150.1	ESU11084.1	EWG42241.1	KNB10242.1	EHA51443.1	ESA43830.1	CCC08668.1	EDO02775.1	ATZ58010.1			AOW26713.1
	CAP_004367.1	KXH25884.1	KXH46831.1	EXF85736.1	KXH65698.1	OHE97662.1	OBR15709.1	TKW57449.1	KZL78217.1	OHW93226.1	EFQ32776.1	KDN67180.1	OLN87025.1	TDZ14809.1	ELA25276.1	EQB49560.1	EGY20234.1	EEY18827.1	EGR47279.1	ESU14184.1	EWG38111.1	KNA94896.1	EHA55540.1	ESA42954.1	CCC08116.1	EDO01322.1	ATZ55896.1			AOW26966.1
	CAP_004419.1	KXH43525.1	KXH31476.1	EXF74428.1	KXH38386.1	OHE93683.1	OBR12670.1	TKW51719.1	KZL76366.1	OHW90378.1	EFQ26706.1	KDN70878.1	OLN94214.1	TDZ18312.1	ELA26990.1	EQB50946.1	EGY22452.1	EEY20098.1	EGR48502.1	ESU14615.1	EWG42419.1	KNB03221.1	EHA54804.1	ESA42331.1	CCC11993.1	EDO02894.1	ATZ45588.1			AOW27024.1
	CAP_004423.1	KXH49714.1	KXH36627.1	EXF79582.1	KXH67230.1	OHF03054.1	OBR12216.1	TKW54956.1	KZL73776.1	OHW99335.1	EFQ34192.1	KDN61570.1	OLN97022.1	TDZ15002.1	ELA37849.1	EQB58641.1	EGY14762.1	EEY18898.1	EGR44695.1	ESU12468.1	EWG42765.1	KNB06163.1	EHA56678.1	EAA28098.3	CCC11912.1	EDN94217.1	ATZ52123.1			AOW29217.1
	CAP_004461.1	KXH55721.1	KXH29184.1	EXF82301.1	KXH62196.1	OHE93146.1	OBR06701.1	TKW49376.1	KZL74931.1	OHW95998.1	EFQ31357.1	KDN61477.1	OLN93224.1	TDZ26273.1	ELA28258.1	EQB51833.1	EGY17715.1	EEY15775.1	EGR44035.1	ESU08805.1	EWG38864.1	KNB12090.1	EHA51976.1	EAA28429.1	CCC11914.1	EDO04946.1	ATZ56280.1			AOW30284.1
	CAP_004477.1	KXH39164.1	KXH48484.1	EXF79028.1	KXH59341.1	OHE91662.1	OBR06470.1	TKW56993.1	KZL77514.1	OHW98710.1	EFQ31610.1	KDN70412.1	OLN87976.1	TDZ18424.1	ELA30859.1	EQB53609.1	EGY21015.1	EEY20360.1	EGR48466.1	ESU16852.1	EWG52925.1	KNA98084.1	EHA47077.1	EAA36257.3	CCC13981.1	EDN96641.1	ATZ52941.1			AOW31377.1
	CAP_004481.1	KXH36319.1	KXH31869.1	EXF78948.1	KXH66539.1	OHE98531.1	OBR13670.1	TKW58885.1	KZL66530.1	OHW90671.1	EFQ35918.1	KDN62341.1	OLN85434.1	TDZ25465.1	ELA23410.1	EQB44017.1	EGY14645.1	EEY18635.1	EGR46216.1	ESU10130.1	EWG48035.1	KNB01620.1	EHA47533.1	EAA26585.1	CCC11302.1	EDO02997.1	ATZ56750.1			AOW28627.1
	CAP_004517.1	KXH41436.1	KXH33656.1	EXF77139.1	KXH66786.1	OHE99499.1	OBR09800.1	TKW54426.1	KZL71435.1	OHW99321.1	EFQ32359.1	KDN64799.1	OLN95622.1	TDZ16091.1	ELA24275.1	EQB58681.1	EGY20305.1	EEY17854.1	EGR49460.1	ESU14529.1	EWG37702.1	KNB16016.1	EHA52290.1	EAA34930.2	CCC10229.1	EDO04271.1	ATZ58069.1			AOW28494.1
	CAP_004526.1	KXH46582.1	KXH39847.1	EXF81014.1	KXH40442.1	OHF00866.1	OBR04039.1	TKW56203.1	KZL75083.1	OHW90254.1	EFQ24873.1	KDN60405.1	OLN82133.1	TDZ19347.1	ELA35298.1	EQB53726.1	EGY18785.1	EEY22927.1	EGR46290.1	ESU18365.1	EWG40156.1	KNB17944.1	EHA46779.1	EAA32558.1	CCC13110.1	EDO00352.1	ATZ48617.1			AOW28600.1
	CAP_004555.1	KXH31624.1	KXH28662.1	EXF76197.1	KXH66216.1	OHE98779.1	OBR07614.1	TKW49290.1	KZL78545.1	OHW89639.1	EFQ33752.1	KDN60001.1	OLN86105.1	TDZ17727.1	ELA24795.1	EQB54856.1	EGY16761.1	EEY20419.1	EGR48158.1	ESU13866.1	EWG46824.1	KNA97850.1	EHA47114.1	EAA30005.2	CCC07475.1	EDN98208.1	ATZ52448.1			AOW27231.1
	CAP_004603.1	KXH42792.1	KXH34146.1	EXF76517.1	KXH67482.1	OHE99317.1	OBR05283.1	TKW55075.1	KZL71316.1	OHW92645.1	EFQ25930.1	KDN69123.1	OLN86935.1	TDZ21981.1	ELA29114.1	EQB51925.1	EGY18618.1	EEY21166.1	EGR48174.1	ESU11437.1	EWG41325.1	KNB10745.1	EHA48737.1	ESA43062.1	CCC09970.1	EDN96864.1	ATZ52149.1			AOW29887.1
	CAP_004612.1	KXH62523.1	KXH25291.1	EXF84294.1	KXH68905.1	OHE93891.1	OBR11406.1	TKW59877.1	KZL73279.1	OHW91701.1	EFQ29770.1	KDN71490.1	OLN87084.1	TDZ20303.1	ELA30320.1	EQB45762.1	EGY20542.1	EEY18412.1	EGR50439.1	ESU16859.1	EWG44976.1	KNA99254.1	EHA55517.1	EAA29539.2	CCC08739.1	EDN97138.1	ATZ48113.1			AOW27966.1
	CAP_004618.1	KXH40863.1	KXH52510.1	EXF83128.1	KXH63328.1	OHE95080.1	OBR08086.1	TKW55664.1	KZL73894.1	OHW93351.1	EFQ25024.1	KDN69099.1	OLN86246.1	TDZ25049.1	ELA24004.1	EQB44107.1	EGY21787.1	EEY20972.1	EGR46126.1	ESU12956.1	EWG47607.1	KNB19540.1	EHA55609.1	EAA29424.2	CCC08410.1	EDN91856.1	ATZ47463.1			AOW29302.1
	CAP_004619.1	KXH32039.1	KXH37430.1	EXF82439.1	KXH59528.1	OHF01037.1	OBR10172.1	TKW54398.1	KZL71718.1	OHW93678.1	EFQ28863.1	KDN69783.1	OLN88191.1	TDZ17114.1	ELA36225.1	EQB45006.1	EGY23557.1	EEY16006.1	EGR44729.1	ESU10738.1	EWG52170.1	KNB16917.1	EHA56092.1	ESA44037.1	CCC06583.1	EDN95155.1	ATZ57078.1			AOW26670.1
	CAP_004622.1	KXH50553.1	KXH52536.1	EXF76324.1	KXH35609.1	OHE90948.1	OBR04934.1	TKW58406.1	KZL73309.1	OHX00745.1	EFQ32146.1	KDN68072.1	OLN88260.1	TDZ17519.1	ELA26116.1	EQB44703.1	EGY20859.1	EEY15780.1	EGR52821.1	ESU14348.1	EWG52280.1	KNB02005.1	EHA48802.1	ESA42404.1	CCC05072.1	EDN91413.1	ATZ52037.1			AOW28612.1
	CAP_004673.1	KXH52813.1	KXH26629.1	EXF75468.1	KXH56812.1	OHE96048.1	OBR07844.1	TKW52917.1	KZL67537.1	OHW94324.1	EFQ26013.1	KDN65607.1	OLN84384.1	TDZ18494.1	ELA36039.1	EQB43499.1	EGY19125.1	EEY15148.1	EGR44078.1	ESU14954.1	EWG39295.1	KNA99387.1	EHA57842.1	ESA43859.1	CCC06007.1	EDN91396.1	ATZ56110.1			AOW30666.1
	CAP_004745.1	KXH64800.1	KXH32149.1	EXF80519.1	KXH63428.1	OHF03955.1	OBR07032.1	TKW48813.1	KZL76094.1	OHW99719.1	EFQ27761.1	KDN65986.1	OLN85000.1	TDZ26962.1	ELA30024.1	EQB57854.1	EGY19492.1	EEY21950.1	EGR48868.1	ESU18003.1	EWG36426.1	KNB02626.1	EHA57305.1	ESA43877.1	CCC12044.1	EDN92051.1	ATZ58039.1			AOW26180.1
	CAP_004770.1	KXH54012.1	KXH42161.1	EXF81522.1	KXH68891.1	OHE92723.1	OBR09843.1	TKW59001.1	KZL73373.1	OHX00672.1	EFQ32459.1	KDN63408.1	OLN81511.1	TDZ20771.1	ELA34231.1	EQB44415.1	EGY13980.1	EEY16571.1	EGR47241.1	ESU09658.1	EWG51418.1	KNA94403.1	EHA51990.1	EAA27985.3	CCC11789.1	EDO04596.1	ATZ54449.1			AOW27580.1
	CAP_004790.1	KXH41009.1	KXH32521.1	EXF75633.1	KXH61463.1	OHE93336.1	OBR02891.1	TKW48701.1	KZL77619.1	OHW89545.1	EFQ30213.1	KDN65135.1	OLN95754.1	TDZ23344.1	ELA37028.1	EQB46461.1	EGY15848.1	EEY18494.1	EGR47480.1	ESU14187.1	EWG42603.1	KNB14893.1	EHA48591.1	EAA33913.3	CCC11254.1	EDN96407.1	ATZ54437.1			AOW30449.1
	CAP_004836.1	KXH48236.1	KXH32551.1	EXF77936.1	KXH68269.1	OHE90453.1	OBR13613.1	TKW54983.1	KZL77397.1	OHW96310.1	EFQ26334.1	KDN67028.1	OLN95613.1	TDZ18949.1	ELA33524.1	EQB45042.1	EGY22041.1	EEY21356.1	EGR47205.1	ESU05524.1	EWG38359.1	KNB06156.1	EHA51420.1	ESA41907.1	CCC11979.1	EDN93493.1	ATZ50848.1			AOW29470.1
	CAP_004838.1	KXH43487.1	KXH53314.1	EXF85891.1	KXH60867.1	OHE91863.1	OBR09475.1	TKW59779.1	KZL65330.1	OHW95322.1	EFQ34915.1	KDN65188.1	OLN95304.1	TDZ14894.1	ELA31147.1	EQB50400.1	EGY20219.1	EEY21476.1	EGR49208.1	ESU05831.1	EWG38570.1	KNB00540.1	EHA53187.1	EAA31662.1	CCC08334.1	EDN92816.1	ATZ45810.1			AOW29018.1
	CAP_004850.1	KXH45778.1	KXH44007.1	EXF75054.1	KXH26360.1	OHF00496.1	OBR06845.1	TKW53644.1	KZL69438.1	OHW94029.1	EFQ34513.1	KDN65608.1	OLN91696.1	TDZ19032.1	ELA34991.1	EQB59392.1	EGY16645.1	EEY14128.1	EGR52133.1	ESU13075.1	EWG42650.1	KNA93634.1	EHA57352.1	ESA42508.1	CCC11199.1	EDN96931.1	ATZ46842.1			AOW28432.1
	CAP_004888.1	KXH47126.1	KXH27807.1	EXF73865.1	KXH60740.1	OHE96346.1	OBR10941.1	TKW48453.1	KZL74784.1	OHW94402.1	EFQ35753.1	KDN68475.1	OLN97270.1	TDZ24563.1	ELA27321.1	EQB51573.1	EGY14083.1	EEY21989.1	EGR44347.1	ESU07291.1	EWG37296.1	KNB12887.1	EHA50792.1	ESA43846.1	CCC09366.1	EDN93540.1	ATZ46137.1			AOW26099.1
	CAP_004898.1	KXH30367.1	KXH41872.1	EXF76451.1	KXH58683.1	OHE93812.1	OBR14029.1	TKW54089.1	KZL78554.1	OHW98095.1	EFQ29921.1	KDN72025.1	OLN97638.1	TDZ17321.1	ELA30332.1	EQB50595.1	EGY17899.1	EEY13937.1	EGR49606.1	ESU06028.1	EWG47828.1	KNB16154.1	EHA51502.1	ESA42840.1	CCC12307.1	EDN97555.1	ATZ47603.1			AOW27972.1
	CAP_004902.1	KXH42442.1	KXH36389.1	EXF74796.1	KXH62490.1	OHE95886.1	OBR02829.1	TKW57015.1	KZL78170.1	OHW90756.1	EFQ25295.1	KDN67069.1	OLN96329.1	TDZ17862.1	ELA29907.1	EQB44914.1	EGY16757.1	EEY15589.1	EGR51370.1	ESU14101.1	EWG43582.1	KNB13885.1	EHA55802.1	EAA36342.1	CCC07585.1	EDO02632.1	ATZ45375.1			AOW28599.1
	CAP_004939.1	KXH27914.1	KXH28151.1	EXF81323.1	KXH65751.1	OHE95468.1	OBR04399.1	TKW53367.1	KZL71194.1	OHW91774.1	EFQ35692.1	KDN70549.1	OLN87214.1	TDZ25839.1	ELA29695.1	EQB51823.1	EGY23293.1	EEY18062.1	EGR44792.1	ESU09245.1	EWG51817.1	KNB00580.1	EHA56934.1	ESA41979.1	CCC10621.1	EDN99830.1	ATZ52245.1			AOW27446.1
	CAP_005009.1	KXH34267.1	KXH42981.1	EXF84166.1	KXH39676.1	OHF02111.1	OBR13107.1	TKW48522.1	KZL74642.1	OHX00704.1	EFQ27124.1	KDN70750.1	OLN88263.1	TDZ20871.1	ELA24899.1	EQB43870.1	EGY22768.1	EEY23486.1	EGR52476.1	ESU05217.1	EWG47244.1	KNB18383.1	EHA49678.1	ESA43061.1	CCC06297.1	EDN97160.1	ATZ47000.1
	CAP_005070.1	KXH60635.1	KXH29927.1	EXF77820.1	KXH60456.1	OHE95525.1	OBR06146.1	TKW51846.1	KZL66829.1	OHW95192.1	EFQ34812.1	KDN64145.1	OLN86026.1	TDZ17153.1	ELA35027.1	EQB56928.1	EGY20891.1	EEY13917.1	EGR51851.1	ESU10362.1	EWG45471.1	KNB12811.1	EHA47875.1	EAA31150.3	CCC10924.1	EDN98772.1	ATZ58192.1
	CAP_005086.1	KXH62591.1	KXH38490.1	EXF85235.1	KXH61061.1	OHE93724.1	OBR10603.1	TKW57786.1	KZL66577.1	OHW89677.1	EFQ29507.1	KDN64875.1	OLN82731.1	TDZ17041.1	ELA27031.1	EQB59542.1	EGY18397.1	EEY22498.1	EGR48553.1	ESU11042.1	EWG48788.1	KNB17620.1	EHA50991.1	EAA35064.1	CCC06824.1	EDN97539.1	ATZ55535.1
	CAP_005111.1	KXH40723.1	KXH32413.1	EXF75964.1	KXH45232.1	OHE92538.1	OBR02663.1	TKW49033.1	KZL74717.1	OHW92749.1	EFQ27043.1	KDN66665.1	OLN86877.1	TDZ14305.1	ELA26117.1	EQB48698.1	EGY14226.1	EEY23313.1	EGR52077.1	ESU08007.1	EWG39904.1	KNB03251.1	EHA46353.1	EAA36183.1	CCC09849.1	EDN97427.1	ATZ49398.1
	CAP_005117.1	KXH60058.1	KXH53752.1	EXF80414.1	KXH58283.1	OHF01398.1	OBR03203.1	TKW53839.1	KZL76173.1	OHX00256.1	EFQ25328.1	KDN68122.1	OLN95642.1	TDZ26486.1	ELA31480.1	EQB49427.1	EGY14398.1	EEY19045.1	EGR52865.1	ESU16528.1	EWG41607.1	KNA94422.1	EHA54926.1	EAA33001.3	CCC07176.1	EDN97701.1	ATZ50880.1
	CAP_005130.1	KXH39391.1	KXH43073.1	EXF85816.1	KXH49308.1	OHE92438.1	OBR14946.1	TKW54294.1	KZL69693.1	OHW90099.1	EFQ30531.1	KDN67911.1	OLN88317.1	TDZ20707.1	ELA25038.1	EQB57057.1	EGY23710.1	EEY17462.1	EGR47748.1	ESU07965.1	EWG51977.1	KNA95831.1	EHA54923.1	EAA30715.3	CCC12804.1	EDO00251.1	ATZ47321.1
	CAP_005135.1	KXH32278.1	KXH30897.1	EXF73528.1	KXH62952.1	OHF03117.1	OBR11500.1	TKW59845.1	KZL76220.1	OHW89625.1	EFQ35587.1	KDN67986.1	OLN96783.1	TDZ26865.1	ELA30349.1	EQB54109.1	EGY21047.1	EEY20593.1	EGR45937.1	ESU13473.1	EWG36064.1	KNA96183.1	EHA49273.1	EAA29922.2	CCC13152.1	EDN92761.1	ATZ55046.1
	CAP_005257.1	KXH38414.1	KXH44082.1	EXF84665.1	KXH64797.1	OHE94984.1	OBR15313.1	TKW54172.1	KZL71279.1	OHW98523.1	EFQ33203.1	KDN66403.1	OLN96022.1	TDZ24207.1	ELA36895.1	EQB51394.1	EGY18760.1	EEY16960.1	EGR48927.1	ESU12826.1	EWG47446.1	KNB18728.1	EHA52524.1	ESA43312.1	CCC12212.1	EDN99641.1	ATZ49884.1
	CAP_005260.1	KXH53162.1	KXH25774.1	EXF81328.1	KXH67320.1	OHF00185.1	OBR15846.1	TKW55777.1	KZL77664.1	OHW98298.1	EFQ33187.1	KDN72084.1	OLN85629.1	TDZ17587.1	ELA32360.1	EQB43440.1	EGY23110.1	EEY19596.1	EGR49273.1	ESU07981.1	EWG52902.1	KNB19969.1	EHA55066.1	EAA32473.1	CCC10921.1	EDN92822.1	ATZ49137.1
	CAP_005279.1	KXH45985.1	KXH38563.1	EXF78478.1	KXH63602.1	OHE91511.1	OBR11678.1	TKW53103.1	KZL72714.1	OHW96910.1	EFQ34089.1	KDN65710.1	OLN88611.1	TDZ17569.1	ELA31326.1	EQB47365.1	EGY20182.1	EEY19132.1	EGR50193.1	ESU16055.1	EWG38531.1	KNB02783.1	EHA47068.1	ESA44359.1	CCC10295.1	EDN95907.1	ATZ45482.1
	CAP_005317.1	KXH41704.1	KXH35873.1	EXF85157.1	KXH64499.1	OHE94875.1	OBR05425.1	TKW59070.1	KZL74904.1	OHW92533.1	EFQ25971.1	KDN65752.1	OLN95538.1	TDZ21674.1	ELA30972.1	EQB44418.1	EGY23848.1	EEY14475.1	EGR44977.1	ESU10045.1	EWG38610.1	KNB10261.1	EHA46255.1	ESA41906.1	CCC12627.1	EDN96999.1	ATZ51034.1
	CAP_005322.1	KXH45208.1	KXH38539.1	EXF76017.1	KXH58046.1	OHE94127.1	OBR05050.1	TKW56675.1	KZL64741.1	OHW93281.1	EFQ28485.1	KDN68229.1	OLN87946.1	TDZ22029.1	ELA26868.1	EQB55637.1	EGY20189.1	EEY22974.1	EGR50572.1	ESU15863.1	EWG40632.1	KNA97506.1	EHA51756.1	EAA28655.1	CCC11634.1	EDO03847.1	ATZ47485.1
	CAP_005367.1	KXH46101.1	KXH31433.1	EXF79131.1	KXH55157.1	OHF02932.1	OBR06874.1	TKW58693.1	KZL66330.1	OHW96939.1	EFQ26717.1	KDN60339.1	OLN82046.1	TDZ15839.1	ELA27175.1	EQB48044.1	EGY20557.1	EEY16291.1	EGR47792.1	ESU10647.1	EWG48446.1	KNB20631.1	EHA53906.1	EAA30443.2	CCC07242.1	EDN91391.1	ATZ55147.1
	CAP_005408.1	KXH33436.1	KXH44028.1	EXF76050.1	KXH55072.1	OHF00046.1	OBR10178.1	TKW58041.1	KZL75930.1	OHW91738.1	EFQ25537.1	KDN71697.1	OLN86763.1	TDZ21755.1	ELA29576.1	EQB59197.1	EGY21777.1	EEY23157.1	EGR46184.1	ESU16805.1	EWG43707.1	KNA99711.1	EHA46822.1	EAA36020.1	CCC13345.1	EDO02385.1	ATZ49480.1
	CAP_005424.1	KXH43386.1	KXH28936.1	EXF84630.1	KXH56525.1	OHE99785.1	OBR13307.1	TKW55703.1	KZL73090.1	OHX00358.1	EFQ30244.1	KDN69240.1	OLN86772.1	TDZ25526.1	ELA34914.1	EQB44188.1	EGY15660.1	EEY20864.1	EGR51345.1	ESU10030.1	EWG50137.1	KNB16978.1	EHA47559.1	ESA43964.1	CCC09852.1	EDN99561.1	ATZ50251.1
	CAP_005427.1	KXH45301.1	KXH30067.1	EXF79680.1	KXH35488.1	OHE96477.1	OBR13328.1	TKW49158.1	KZL75256.1	OHW96952.1	EFQ26202.1	KDN63242.1	OLN82212.1	TDZ26717.1	ELA27323.1	EQB58852.1	EGY16234.1	EEY18421.1	EGR47590.1	ESU14259.1	EWG38880.1	KNB17980.1	EHA57970.1	EAA35902.2	CCC06856.1	EDN90998.1	ATZ50385.1
	CAP_005433.1	KXH42748.1	KXH53775.1	EXF78751.1	KXH68791.1	OHE91801.1	OBR13668.1	TKW49126.1	KZL65756.1	OHW92882.1	EFQ28961.1	KDN68535.1	OLN96011.1	TDZ15238.1	ELA23806.1	EQB46249.1	EGY14213.1	EEY15029.1	EGR48297.1	ESU15562.1	EWG42428.1	KNB12159.1	EHA54921.1	ESA43347.1	CCC10006.1	EDO04424.1	ATZ48850.1
	CAP_005454.1	KXH28290.1	KXH42235.1	EXF74565.1	KXH60816.1	OHE94290.1	OBR09932.1	TKW53647.1	KZL67870.1	OHW94936.1	EFQ25025.1	KDN69233.1	OLN88235.1	TDZ25547.1	ELA38384.1	EQB52294.1	EGY18187.1	EEY15223.1	EGR53101.1	ESU07744.1	EWG42664.1	KNB18760.1	EHA53695.1	EAA27225.3	CCC14323.1	EDO03501.1	ATZ46885.1
	CAP_005471.1	KXH25406.1	KXH33189.1	EXF81234.1	KXH66459.1	OHE96376.1	OBR03393.1	TKW57524.1	KZL69204.1	OHW98240.1	EFQ28921.1	KDN70958.1	OLN86738.1	TDZ18302.1	ELA32986.1	EQB56785.1	EGY15612.1	EEY15236.1	EGR50251.1	ESU06690.1	EWG37348.1	KNB13205.1	EHA47039.1	EAA34367.1	CCC14496.1	EDN98144.1	ATZ51215.1
	CAP_005491.1	KXH44407.1	KXH50372.1	EXF73537.1	KXH59353.1	OHE90981.1	OBR16464.1	TKW52420.1	KZL78767.1	OHW90144.1	EFQ31231.1	KDN70874.1	OLN86109.1	TDZ20325.1	ELA29612.1	EQB55414.1	EGY16053.1	EEY16834.1	EGR46605.1	ESU10171.1	EWG48569.1	KNA93636.1	EHA54905.1	ESA43205.1	CCC12504.1	EDN94073.1	ATZ56792.1
	CAP_005506.1	KXH36518.1	KXH43164.1	EXF73526.1	KXH60276.1	OHE98054.1	OBR05371.1	TKW57370.1	KZL67943.1	OHW95842.1	EFQ29172.1	KDN69655.1	OLN81331.1	TDZ25819.1	ELA25347.1	EQB48830.1	EGY18489.1	EEY15144.1	EGR52226.1	ESU13366.1	EWG51614.1	KNB17169.1	EHA58116.1	ESA43489.1	CCC09846.1	EDN95803.1	ATZ47258.1
	CAP_005560.1	KXH39693.1	KXH39830.1	EXF80615.1	KXH68183.1	OHE92648.1	OBR11243.1	TKW58420.1	KZL72425.1	OHW95187.1	EFQ31512.1	KDN68385.1	OLN85969.1	TDZ15401.1	ELA24040.1	EQB45126.1	EGY22895.1	EEY16124.1	EGR49256.1	ESU14693.1	EWG36453.1	KNB10462.1	EHA48434.1	ESA42121.1	CCC09998.1	EDO01567.1	ATZ48105.1
	CAP_005599.1	KXH46546.1	KXH26573.1	EXF83381.1	KXH64082.1	OHE94069.1	OBR15203.1	TKW57454.1	KZL77880.1	OHW92506.1	EFQ33774.1	KDN70456.1	OLN89787.1	TDZ22429.1	ELA32004.1	EQB45454.1	EGY17841.1	EEY23305.1	EGR52693.1	ESU11318.1	EWG51854.1	KNB00256.1	EHA57284.1	ESA42795.1	CCC06213.1	EDO01303.1	ATZ45886.1
	CAP_005630.1	KXH47046.1	KXH25126.1	EXF75997.1	KXH27098.1	OHE97482.1	OBR14808.1	TKW58455.1	KZL65188.1	OHW90609.1	EFQ31801.1	KDN69909.1	OLN89938.1	TDZ22113.1	ELA33198.1	EQB56204.1	EGY18216.1	EEY16622.1	EGR51274.1	ESU15826.1	EWG49465.1	KNB06960.1	EHA55506.1	EAA27361.1	CCC10529.1	EDO04891.1	ATZ56897.1
	CAP_005678.1	KXH52175.1	KXH40753.1	EXF77252.1	KXH67223.1	OHF01261.1	OBR13295.1	TKW59925.1	KZL70176.1	OHW97646.1	EFQ33566.1	KDN60480.1	OLN82037.1	TDZ21099.1	ELA27567.1	EQB51572.1	EGY19637.1	EEY16107.1	EGR48592.1	ESU11805.1	EWG39897.1	KNB14952.1	EHA50017.1	ESA42966.1	CCC06275.1	EDN92293.1	ATZ54600.1
	CAP_005694.1	KXH64549.1	KXH28216.1	EXF74843.1	KXH67886.1	OHF02301.1	OBR12430.1	TKW48379.1	KZL77809.1	OHW93355.1	EFQ26059.1	KDN66913.1	OLN95985.1	TDZ17645.1	ELA31335.1	EQB57884.1	EGY16296.1	EEY19269.1	EGR51267.1	ESU08142.1	EWG41936.1	KNB14562.1	EHA58019.1	ESA43331.1	CCC05461.1	EDN91819.1	ATZ46224.1
	CAP_005734.1	KXH38304.1	KXH48451.1	EXF77676.1	KXH68558.1	OHE97219.1	OBR02760.1	TKW55877.1	KZL73779.1	OHW99665.1	EFQ31004.1	KDN66822.1	OLN85806.1	TDZ21660.1	ELA35079.1	EQB55936.1	EGY13952.1	EEY22910.1	EGR49370.1	ESU13683.1	EWG42407.1	KNB06781.1	EHA52193.1	EAA31086.2	CCC05667.1	EDN92065.1	ATZ53049.1
	CAP_005745.1	KXH38686.1	KXH32911.1	EXF79961.1	KXH59199.1	OHF03899.1	OBR03170.1	TKW51318.1	KZL74946.1	OHW96323.1	EFQ27980.1	KDN63427.1	OLN83073.1	TDZ24105.1	ELA31507.1	EQB52947.1	EGY23031.1	EEY17130.1	EGR44080.1	ESU15638.1	EWG48949.1	KNB03201.1	EHA52734.1	EAA28437.3	CCC05532.1	EDN92954.1	ATZ54118.1
	CAP_005764.1	KXH34698.1	KXH29918.1	EXF79044.1	KXH67271.1	OHF01693.1	OBR16327.1	TKW51971.1	KZL67376.1	OHW91927.1	EFQ31453.1	KDN62099.1	OLN81581.1	TDZ16880.1	ELA24392.1	EQB45250.1	EGY15934.1	EEY22839.1	EGR45843.1	ESU10523.1	EWG54470.1	KNB19256.1	EHA50749.1	ESA42955.1	CCC13902.1	EDN97618.1	ATZ46608.1
	CAP_005766.1	KXH47962.1	KXH31923.1	EXF82772.1	KXH64605.1	OHF03949.1	OBR11349.1	TKW54591.1	KZL78002.1	OHW97528.1	EFQ31626.1	KDN68792.1	OLN87863.1	TDZ24079.1	ELA26333.1	EQB51250.1	EGY16841.1	EEY23316.1	EGR51263.1	ESU14603.1	EWG46189.1	KNB06777.1	EHA54310.1	ESA42437.1	CCC08949.1	EDN95205.1	ATZ58401.1
	CAP_005768.1	KXH48864.1	KXH27352.1	EXF83813.1	KXH39336.1	OHE92500.1	OBR11408.1	TKW50615.1	KZL68347.1	OHW89916.1	EFQ32651.1	KDN64307.1	OLN88151.1	TDZ18092.1	ELA38132.1	EQB55964.1	EGY23641.1	EEY23930.1	EGR44332.1	ESU05107.1	EWG53342.1	KNB02849.1	EHA57107.1	ESA44029.1	CCC13277.1	EDO00180.1	ATZ47210.1
	CAP_005813.1	KXH65405.1	KXH34587.1	EXF76608.1	KXH33786.1	OHE97591.1	OBR06852.1	TKW52780.1	KZL72895.1	OHW91581.1	EFQ33217.1	KDN67147.1	OLN85424.1	TDZ18049.1	ELA31231.1	EQB54712.1	EGY20383.1	EEY21076.1	EGR47906.1	ESU10705.1	EWG53354.1	KNB09058.1	EHA57087.1	EAA32527.3	CCC09442.1	EDN95756.1	ATZ50849.1
	CAP_005822.1	KXH29891.1	KXH34862.1	EXF79132.1	KXH42926.1	OHF00424.1	OBR08785.1	TKW55430.1	KZL68280.1	OHW99125.1	EFQ28787.1	KDN68123.1	OLN80949.1	TDZ16379.1	ELA23624.1	EQB58272.1	EGY13910.1	EEY20346.1	EGR45374.1	ESU08509.1	EWG36458.1	KNA99537.1	EHA46413.1	EAA26766.2	CCC13783.1	EDO04393.1	ATZ52368.1
	CAP_005863.1	KXH27149.1	KXH35429.1	EXF78103.1	KXH65793.1	OHE99282.1	OBR12386.1	TKW56348.1	KZL63984.1	OHW97757.1	EFQ35303.1	KDN68660.1	OLN91617.1	TDZ18104.1	ELA33520.1	EQB56114.1	EGY17067.1	EEY18122.1	EGR48483.1	ESU06978.1	EWG42453.1	KNB04155.1	EHA53628.1	EAA29590.3	CCC11345.1	EDN93688.1	ATZ57380.1
	CAP_005961.1	KXH42559.1	KXH40833.1	EXF74455.1	KXH67005.1	OHF04637.1	OBR04918.1	TKW54143.1	KZL68855.1	OHW98141.1	EFQ34069.1	KDN70929.1	OLN87073.1	TDZ25630.1	ELA34973.1	EQB48581.1	EGY19106.1	EEY22546.1	EGR50077.1	ESU10515.1	EWG41279.1	KNB08260.1	EHA45779.1	EAA28042.1	CCC13234.1	EDN95886.1	ATZ56218.1
	CAP_005966.1	KXH63809.1	KXH50394.1	EXF77671.1	KXH64474.1	OHE95551.1	OBR16500.1	TKW48293.1	KZL74384.1	OHW94113.1	EFQ33278.1	KDN62547.1	OLN88734.1	TDZ24113.1	ELA25424.1	EQB55284.1	EGY22286.1	EEY22659.1	EGR44158.1	ESU16464.1	EWG42231.1	KNB04651.1	EHA52381.1	EAA27627.2	CCC12592.1	EDN99224.1	ATZ50387.1
	CAP_005977.1	KXH64978.1	KXH48184.1	EXF78345.1	KXH68364.1	OHF01507.1	OBR16331.1	TKW58284.1	KZL71155.1	OHW95531.1	EFQ26700.1	KDN62595.1	OLN85637.1	TDZ25700.1	ELA35705.1	EQB51742.1	EGY14185.1	EEY15454.1	EGR45633.1	ESU15603.1	EWG53751.1	KNB16859.1	EHA55241.1	ESA43327.1	CCC06499.1	EDO02698.1	ATZ47819.1
	CAP_006004.1	KXH63516.1	KXH48676.1	EXF76073.1	KXH56513.1	OHE97015.1	OBR02877.1	TKW48310.1	KZL75829.1	OHW94714.1	EFQ29291.1	KDN70185.1	OLN82085.1	TDZ18564.1	ELA31200.1	EQB58746.1	EGY17481.1	EEY18523.1	EGR51702.1	ESU16200.1	EWG41510.1	KNB05814.1	EHA55375.1	EAA29887.2	CCC06849.1	EDN90727.1	ATZ49168.1
	CAP_006024.1	KXH32972.1	KXH49564.1	EXF86131.1	KXH61875.1	OHF00592.1	OBR13942.1	TKW58682.1	KZL78497.1	OHW98225.1	EFQ25666.1	KDN65724.1	OLN82358.1	TDZ24194.1	ELA24197.1	EQB52955.1	EGY15681.1	EEY22447.1	EGR50106.1	ESU07842.1	EWG54674.1	KNB11836.1	EHA56829.1	ESA42875.1	CCC13253.1	EDN96079.1	ATZ52150.1
	CAP_006058.1	KXH25617.1	KXH52029.1	EXF74261.1	KXH35500.1	OHF00132.1	OBR16566.1	TKW48478.1	KZL77081.1	OHW98070.1	EFQ25910.1	KDN65130.1	OLN94153.1	TDZ16550.1	ELA35417.1	EQB59098.1	EGY23555.1	EEY15876.1	EGR49699.1	ESU15758.1	EWG43816.1	KNB10258.1	EHA47758.1	ESA43817.1	CCC09542.1	EDN97538.1	ATZ51007.1
	CAP_006067.1	KXH41028.1	KXH50086.1	EXF76650.1	KXH51537.1	OHE98739.1	OBR03456.1	TKW56377.1	KZL70462.1	OHW91261.1	EFQ34339.1	KDN70701.1	OLN93926.1	TDZ15914.1	ELA37032.1	EQB53992.1	EGY15860.1	EEY16648.1	EGR45403.1	ESU13982.1	EWG52104.1	KNB00887.1	EHA51524.1	EAA30771.1	CCC06886.1	EDN91310.1	ATZ46960.1
	CAP_006106.1	KXH64864.1	KXH41156.1	EXF81442.1	KXH31656.1	OHF02069.1	OBR10066.1	TKW59489.1	KZL70287.1	OHW95884.1	EFQ30767.1	KDN66828.1	OLN97102.1	TDZ14614.1	ELA29516.1	EQB54404.1	EGY19511.1	EEY16735.1	EGR52525.1	ESU07457.1	EWG54283.1	KNB09336.1	EHA57140.1	ESA43266.1	CCC06441.1	EDN97845.1	ATZ49683.1
	CAP_006108.1	KXH46520.1	KXH31777.1	EXF84037.1	KXH47283.1	OHE94558.1	OBR13228.1	TKW51932.1	KZL74056.1	OHW97908.1	EFQ31999.1	KDN64816.1	OLN81048.1	TDZ14830.1	ELA27335.1	EQB51912.1	EGY21008.1	EEY20276.1	EGR49724.1	ESU13880.1	EWG41007.1	KNB01215.1	EHA52552.1	EAA34583.3	CCC07869.1	EDN94466.1	ATZ46571.1
	CAP_006120.1	KXH63808.1	KXH37559.1	EXF81218.1	KXH69432.1	OHE96544.1	OBR11639.1	TKW50539.1	KZL70800.1	OHW91288.1	EFQ35152.1	KDN71847.1	OLN95244.1	TDZ22430.1	ELA24638.1	EQB52513.1	EGY21618.1	EEY15052.1	EGR50081.1	ESU12509.1	EWG54861.1	KNA93906.1	EHA57274.1	EAA35950.2	CCC09047.1	EDN96631.1	ATZ53129.1
	CAP_006129.1	KXH49698.1	KXH53560.1	EXF82389.1	KXH63574.1	OHE91239.1	OBR09831.1	TKW55161.1	KZL64130.1	OHW98938.1	EFQ30548.1	KDN60179.1	OLN92060.1	TDZ26199.1	ELA24945.1	EQB56396.1	EGY21346.1	EEY20487.1	EGR51341.1	ESU08162.1	KYG13722.1	KNB17151.1	EHA58434.1	EAA29183.1	CCC09093.1	EDN97067.1	ATZ52940.1
	CAP_006221.1	KXH38653.1	KXH50190.1	EXF74121.1	KXH59844.1	OHE91920.1	OBR14240.1	TKW50612.1	KZL71252.1	OHW92486.1	EFQ34589.1	KDN60711.1	OLN85001.1	TDZ17928.1	ELA25613.1	EQB55576.1	EGY16308.1	EEY22671.1	EGR44767.1	ESU11633.1	EWG43777.1	KNB04644.1	EHA48210.1	ESA43204.1	CCC06719.1	EDN98826.1	ATZ57985.1
	CAP_006274.1	KXH45309.1	KXH35640.1	EXF74252.1	KXH59790.1	OHE94941.1	OBR10684.1	TKW48921.1	KZL65104.1	OHW95336.1	EFQ24927.1	KDN64860.1	OLN96847.1	TDZ13322.1	ELA28755.1	EQB56495.1	EGY15339.1	EEY23386.1	EGR48275.1	ESU06462.1	EWG45135.1	KNB03002.1	EHA49541.1	EAA30595.2	CCC06145.1	EDN96977.1	ATZ52592.1
	CAP_006302.1	KXH46821.1	KXH48328.1	EXF73979.1	KXH64212.1	OHE95267.1	OBR12110.1	TKW54351.1	KZL78775.1	OHW95361.1	EFQ32816.1	KDN72291.1	OLN87904.1	TDZ19407.1	ELA31767.1	EQB47893.1	EGY21759.1	EEY14631.1	EGR52994.1	ESU15009.1	EWG49974.1	KNB10529.1	EHA50354.1	EAA36453.3	CCC09497.1	EDN97424.1	ATZ54724.1
	CAP_006341.1	KXH65236.1	KXH25701.1	EXF80779.1	KXH25830.1	OHE94550.1	OBR11715.1	TKW51585.1	KZL64633.1	OHW93848.1	EFQ36578.1	KDN62659.1	OLN86477.1	TDZ19564.1	ELA29352.1	EQB47532.1	EGY16748.1	EEY20424.1	EGR52969.1	ESU15713.1	EWG40363.1	KNB01529.1	EHA55095.1	EAA29532.3	CCC10993.1	EDO03222.1	ATZ46025.1
	CAP_006373.1	KXH63518.1	KXH27346.1	EXF86144.1	KXH27688.1	OHE98505.1	OBR13433.1	TKW49144.1	KZL67387.1	OHW91385.1	EFQ33651.1	KDN64585.1	OLN89998.1	TDZ19462.1	ELA29119.1	EQB44344.1	EGY17906.1	EEY24064.1	EGR44198.1	ESU11880.1	EWG42480.1	KNB19117.1	EHA51245.1	EAA33069.2	CCC06740.1	EDN97276.1	ATZ47429.1
	CAP_006374.1	KXH53050.1	KXH45285.1	EXF85471.1	KXH65516.1	OHF00865.1	OBR06208.1	TKW54441.1	KZL77143.1	OHW95825.1	EFQ33093.1	KDN66234.1	OLN81634.1	TDZ17448.1	ELA31988.1	EQB58185.1	EGY19650.1	EEY15321.1	EGR50470.1	ESU17154.1	EWG52344.1	KNB08075.1	EHA56051.1	EAA36251.3	CCC04927.1	EDN96283.1	ATZ57093.1
	CAP_006386.1	KXH46217.1	KXH37246.1	EXF82723.1	KXH52660.1	OHF01974.1	OBR11107.1	TKW49579.1	KZL72986.1	OHW97478.1	EFQ28948.1	KDN64525.1	OLN93934.1	TDZ20786.1	ELA35030.1	EQB46426.1	EGY23472.1	EEY17748.1	EGR52415.1	ESU13322.1	EWG40152.1	KNA94307.1	EHA57713.1	EAA31153.1	CCC13080.1	EDN96720.1	ATZ49684.1
	CAP_006412.1	KXH32083.1	KXH53238.1	EXF73206.1	KXH69010.1	OHF01068.1	OBR15470.1	TKW55760.1	KZL64436.1	OHW89500.1	EFQ30769.1	KDN62836.1	OLN97269.1	TDZ20135.1	ELA36014.1	EQB57775.1	EGY14388.1	EEY18754.1	EGR51859.1	ESU13410.1	EWG36182.1	KNB01324.1	EHA56905.1	EAA34907.3	CCC11382.1	EDO00499.1	ATZ56429.1
	CAP_006424.1	KXH52379.1	KXH33975.1	EXF79811.1	KXH66045.1	OHE90988.1	OBR14545.1	TKW50727.1	KZL78506.1	OHW90828.1	EFQ35231.1	KDN67428.1	OLN91951.1	TDZ16548.1	ELA32735.1	EQB48652.1	EGY18227.1	EEY19661.1	EGR52427.1	ESU10433.1	EWG53390.1	KNB03349.1	EHA54842.1	EAA35007.3	CCC10813.1	EDO04441.1	ATZ56241.1
	CAP_006425.1	KXH34633.1	KXH34410.1	EXF76296.1	KXH46058.1	OHE98941.1	OBR05990.1	TKW59198.1	KZL78452.1	OHW89435.1	EFQ28151.1	KDN68234.1	OLN88995.1	TDZ27018.1	ELA25154.1	EQB55299.1	EGY15846.1	EEY20357.1	EGR47828.1	ESU11147.1	EWG46919.1	KNA96606.1	EHA52536.1	ESA42507.1	CCC09910.1	EDO04213.1	ATZ53487.1
	CAP_006449.1	KXH25613.1	KXH39782.1	EXF80761.1	KXH57376.1	OHE97849.1	OBR06644.1	TKW59080.1	KZL77756.1	OHW95509.1	EFQ33915.1	KDN71272.1	OLN94282.1	TDZ23424.1	ELA26673.1	EQB52565.1	EGY23627.1	EEY20438.1	EGR52662.1	ESU13036.1	EWG53430.1	KNB13267.1	EHA56247.1	ESA43747.1	CCC14479.1	EDO00170.1	ATZ50287.1
	CAP_006459.1	KXH40974.1	KXH37462.1	EXF80918.1	KXH67569.1	OHE97704.1	OBR11623.1	TKW54599.1	KZL74965.1	OHW90902.1	EFQ29635.1	KDN70018.1	OLN86965.1	TDZ24083.1	ELA28508.1	EQB56580.1	EGY20824.1	EEY23193.1	EGR47254.1	ESU07214.1	EWG54881.1	KNA99952.1	EHA50965.1	ESA42557.1	CCC05966.1	EDO04239.1	ATZ50901.1
	CAP_006469.1	KXH41359.1	KXH28732.1	EXF73935.1	KXH51986.1	OHF03844.1	OBR02455.1	TKW51178.1	KZL74803.1	OHW96199.1	EFQ26096.1	KDN59770.1	OLN88806.1	TDZ25254.1	ELA24156.1	EQB57332.1	EGY14172.1	EEY19251.1	EGR44186.1	ESU11030.1	EWG55762.1	KNB20486.1	EHA55811.1	ESA43418.1	CCC12157.1	EDN93942.1	ATZ45969.1
	CAP_006478.1	KXH48054.1	KXH29083.1	EXF78881.1	KXH57701.1	OHF01481.1	OBR04703.1	TKW50991.1	KZL76835.1	OHW97316.1	EFQ31691.1	KDN62368.1	OLN87011.1	TDZ24029.1	ELA33109.1	EQB48218.1	EGY14714.1	EEY22442.1	EGR47612.1	ESU06378.1	EWG49822.1	KNB20159.1	EHA57141.1	EAA31262.1	CCC08755.1	EDO00498.1	ATZ51568.1
	CAP_006512.1	KXH62542.1	KXH24998.1	EXF75887.1	KXH68318.1	OHE95316.1	OBR13912.1	TKW49303.1	KZL75013.1	OHX00341.1	EFQ34824.1	KDN68362.1	OLN82882.1	TDZ17308.1	ELA37138.1	EQB58435.1	EGY19451.1	EEY19686.1	EGR47236.1	ESU09120.1	EWG46104.1	KNB08086.1	EHA46562.1	ESA43845.1	CCC07533.1	EDN93694.1	ATZ46124.1
	CAP_006525.1	KXH25821.1	KXH46947.1	EXF82557.1	KXH53952.1	OHE92645.1	OBR09437.1	TKW58488.1	KZL67993.1	OHW91078.1	EFQ31170.1	KDN68321.1	OLN96355.1	TDZ12710.1	ELA30911.1	EQB46412.1	EGY23322.1	EEY19324.1	EGR50535.1	ESU14244.1	EWG41755.1	KNB14141.1	EHA55955.1	ESA44394.1	CCC06196.1	EDN92332.1	ATZ55962.1
	CAP_006549.1	KXH44956.1	KXH27392.1	EXF85812.1	KXH67906.1	OHE98588.1	OBR10081.1	TKW58506.1	KZL74493.1	OHW92118.1	EFQ29324.1	KDN64285.1	OLN86158.1	TDZ16357.1	ELA36128.1	EQB44552.1	EGY16733.1	EEY14167.1	EGR49830.1	ESU15528.1	EWG39263.1	KNB09821.1	EHA53272.1	EAA30983.1		EDO00070.1	ATZ54914.1
	CAP_006562.1	KXH38223.1	KXH36499.1	EXF76552.1	KXH42197.1	OHF03782.1	OBR12435.1	TKW54013.1	KZL68228.1	OHW92912.1	EFQ27245.1	KDN67285.1	OLN81035.1	TDZ19350.1	ELA37292.1	EQB52582.1	EGY23124.1	EEY16635.1	EGR45572.1	ESU06131.1	EWG39190.1	KNB09842.1	EHA55053.1	EAA29656.1		EDN99569.1	ATZ49546.1
	CAP_006565.1	KXH65086.1	KXH53028.1	EXF79412.1	KXH63987.1	OHE90915.1	OBR14503.1	TKW50142.1	KZL78275.1	OHW92043.1	EFQ34128.1	KDN63728.1	OLN95225.1	TDZ22325.1	ELA33497.1	EQB55279.1	EGY21058.1	EEY15060.1	EGR44480.1	ESU05329.1	EWG38681.1	KNA98204.1	EHA55795.1	EAA33375.1		EDN94850.1	ATZ56155.1
	CAP_006569.1	KXH51504.1	KXH31450.1	EXF75320.1	KXH65678.1	OHE97274.1	OBR08536.1	TKW53451.1	KZL73268.1	OHW92286.1	EFQ29695.1	KDN66168.1	OLN96499.1	TDZ23455.1	ELA24172.1	EQB53428.1	EGY14198.1	EEY23324.1	EGR47971.1	ESU07303.1	EWG41760.1	KNB09621.1	EHA51431.1	EAA27628.3		EDN98404.1	ATZ56111.1
	CAP_006610.1	KXH31500.1	KXH48442.1	EXF74711.1	KXH59750.1	OHE99095.1	OBR03212.1	TKW57221.1	KZL72378.1	OHX00126.1	EFQ31117.1	KDN61648.1	OLN81115.1	TDZ15113.1	ELA24888.1	EQB48527.1	EGY15306.1	EEY14639.1	EGR46176.1	ESU10780.1	EWG35968.1	KNB18058.1	EHA57173.1	EAA36248.1		EDN93356.1	ATZ54028.1
	CAP_006622.1	KXH25584.1	KXH49855.1	EXF73062.1	KXH32105.1	OHE99488.1	OBR10363.1	TKW48917.1	KZL73605.1	OHX00895.1	EFQ30955.1	KDN70813.1	OLN94303.1	TDZ21357.1	ELA25786.1	EQB44976.1	EGY13384.1	EEY15977.1	EGR51572.1	ESU09827.1	EWG44722.1	KNA98408.1	EHA53383.1	ESA41977.1		EDN94392.1	ATZ49761.1
	CAP_006651.1	KXH44584.1	KXH50677.1	EXF78024.1	KXH63099.1	OHE99543.1	OBR02316.1	TKW53479.1	KZL76423.1	OHW95620.1	EFQ28312.1	KDN59902.1	OLN87451.1	TDZ26947.1	ELA25417.1	EQB50021.1	EGY22411.1	EEY17352.1	EGR47720.1	ESU10052.1	EWG47628.1	KNB04189.1	EHA49528.1	EAA28818.1		EDO00973.1	ATZ51076.1
	CAP_006652.1	KXH25975.1	KXH28480.1	EXF77379.1	KXH68757.1	OHE98652.1	OBR09394.1	TKW59920.1	KZL75409.1	OHW90925.1	EFQ35160.1	KDN59992.1	OLN95707.1	TDZ18086.1	ELA32984.1	EQB51144.1	EGY19384.1	EEY16467.1	EGR49653.1	ESU06022.1	EWG40807.1	KNB03344.1	EHA54874.1	ESA42342.1		EDN93245.1	ATZ45811.1
	CAP_006693.1	KXH59381.1	KXH29553.1	EXF83207.1	KXH50525.1	OHE98269.1	OBR07150.1	TKW55659.1	KZL70678.1	OHW92518.1	EFQ29327.1	KDN65879.1	OLN96703.1	TDZ24145.1	ELA37229.1	EQB55848.1	EGY13855.1	EEY14419.1	EGR44896.1	ESU05726.1	EWG44191.1	KNB19464.1	EHA52094.1	EAA27060.1		EDO03973.1	ATZ50013.1
	CAP_006727.1	KXH47577.1	KXH50839.1	EXF74392.1	KXH27597.1	OHE93174.1	OBR08995.1	TKW50985.1	KZL68213.1	OHW90946.1	EFQ29612.1	KDN63872.1	OLN86599.1	TDZ13786.1	ELA29086.1	EQB44261.1	EGY20021.1	EEY22175.1	EGR44517.1	ESU11737.1	EWG56033.1	KNA97725.1	EHA57017.1	EAA31935.2		EDO01206.1	ATZ46415.1
	CAP_006747.1	KXH53101.1	KXH35551.1	EXF75778.1	KXH55169.1	OHE90582.1	OBR14264.1	TKW58443.1	KZL73631.1	OHW96390.1	EFQ26078.1	KDN65567.1	OLN88010.1	TDZ26179.1	ELA28515.1	EQB58397.1	EGY23453.1	EEY19058.1	EGR53145.1	ESU17944.1	EWG48447.1	KNB18749.1	EHA57482.1	ESA43268.1		EDO00806.1	ATZ48618.1
	CAP_006760.1	KXH61599.1	KXH25034.1	EXF80516.1	KXH52876.1	OHE91839.1	OBR09280.1	TKW57876.1	KZL66738.1	OHW90372.1	EFQ26746.1	KDN69817.1	OLN87014.1	TDZ14081.1	ELA32427.1	EQB58581.1	EGY19974.1	EEY21980.1	EGR46634.1	ESU07473.1	EWG43655.1	KNB03719.1	EHA51541.1	EAA27792.3		EDO04844.1	ATZ45339.1
	CAP_006766.1	KXH38409.1	KXH53664.1	EXF75543.1	KXH65233.1	OHE93225.1	OBR12745.1	TKW59205.1	KZL66765.1	OHW92985.1	EFQ27110.1	KDN68851.1	OLN95907.1	TDZ16823.1	ELA26723.1	EQB56611.1	EGY16845.1	EEY15966.1	EGR49497.1	ESU10379.1	EWG46865.1	KNA97060.1	EHA46230.1	EAA32723.3		EDO01609.1	ATZ53340.1
	CAP_006770.1	KXH31091.1	KXH52703.1	EXF84200.1	KXH61289.1	OHE98634.1	OBR12571.1	TKW59660.1	KZL74791.1	OHW94913.1	EFQ27104.1	KDN66899.1	OLN89027.1	TDZ22416.1	ELA24219.1	EQB51983.1	EGY22767.1	EEY15965.1	EGR49391.1	ESU05488.1	EWG54514.1	KNB18205.1	EHA49488.1	ESA42442.1		EDO01769.1	ATZ58336.1
	CAP_006777.1	KXH43812.1	KXH49471.1	EXF84592.1	KXH66806.1	OHE91792.1	OBR16578.1	TKW53940.1	KZL74154.1	OHW91947.1	EFQ31062.1	KDN67020.1	OLN96766.1	TDZ14399.1	ELA33038.1	EQB46068.1	EGY15917.1	EEY20687.1	EGR47019.1	ESU08111.1	EWG55886.1	KNB06489.1	EHA54139.1	EAA33434.2		EDN96851.1	ATZ46626.1
	CAP_006779.1	KXH45421.1	KXH44108.1	EXF82642.1	KXH30339.1	OHE98099.1	OBR14730.1	TKW54092.1	KZL68348.1	OHW93277.1	EFQ30258.1	KDN60766.1	OLN97397.1	TDZ19179.1	ELA37472.1	EQB50067.1	EGY17998.1	EEY22041.1	EGR52190.1	ESU09729.1	EWG48893.1	KNB20143.1	EHA52372.1	EAA31594.2		EDN90770.1	ATZ51627.1
	CAP_006792.1	KXH41701.1	KXH44336.1	EXF82052.1	KXH68038.1	OHF02889.1	OBR03138.1	TKW54858.1	KZL69161.1	OHW97786.1	EFQ34907.1	KDN71319.1	OLN96809.1	TDZ21161.1	ELA24622.1	EQB48998.1	EGY22424.1	EEY23064.1	EGR48744.1	ESU08097.1	EWG55019.1	KNB09108.1	EHA54568.1	EAA32717.1		EDO04737.1	ATZ47813.1
	CAP_006806.1	KXH47474.1	KXH35554.1	EXF76560.1	KXH30966.1	OHE97778.1	OBR14260.1	TKW51570.1	KZL72639.1	OHW98574.1	EFQ27416.1	KDN69139.1	OLN97257.1	TDZ17038.1	ELA25663.1	EQB49409.1	EGY16328.1	EEY20916.1	EGR52348.1	ESU10249.1	EWG55304.1	KNB17876.1	EHA50673.1	ESA43965.1		EDO04592.1	ATZ57703.1
	CAP_006847.1	KXH26049.1	KXH42851.1	EXF84129.1	KXH43409.1	OHE92573.1	OBR06416.1	TKW59012.1	KZL74575.1	OHW99792.1	EFQ28081.1	KDN64001.1	OLN89796.1	TDZ24059.1	ELA31076.1	EQB58307.1	EGY23771.1	EEY18376.1	EGR49369.1	ESU05875.1	EWG37023.1	KNB10259.1	EHA57156.1	EAA31465.3		EDO02974.1	ATZ55758.1
	CAP_006848.1	KXH59158.1	KXH26152.1	EXF80477.1	KXH63593.1	OHE94249.1	OBR03778.1	TKW48846.1	KZL75356.1	OHW90270.1	EFQ30482.1	KDN62498.1	OLN94080.1	TDZ16799.1	ELA33487.1	EQB46924.1	EGY14922.1		EGR51326.1	ESU14276.1	EWG46596.1	KNA97507.1	EHA51966.1	ESA44081.1		EDO04160.1	ATZ55556.1
	CAP_006868.1	KXH39294.1	KXH48139.1	EXF79115.1	KXH69653.1	OHE96417.1	OBR13038.1	TKW57738.1	KZL72711.1	OHW96439.1	EFQ33768.1	KDN64724.1	OLN95865.1	TDZ16520.1	ELA24712.1	EQB50915.1	EGY15220.1		EGR50404.1	ESU13887.1	EWG36180.1	KNB19113.1	EHA49156.1	ESA43267.1		EDN93457.1	ATZ47712.1
	CAP_006873.1	KXH57491.1	KXH53782.1	EXF80210.1	KXH38240.1	OHF02043.1	OBR10915.1	TKW49897.1	KZL65340.1	OHX01269.1	EFQ30255.1	KDN65558.1	OLN81579.1	TDZ16665.1	ELA35218.1	EQB47717.1	EGY14064.1		EGR44330.1	ESU15837.1	EWG37709.1	KNB20186.1	EHA56917.1	ESA43729.1		EDN93485.1	ATZ58006.1
	CAP_006882.1	KXH36586.1	KXH34914.1	EXF84323.1	KXH59276.1	OHE99724.1	OBR09530.1	TKW49690.1	KZL63741.1	OHW91413.1	EFQ28768.1	KDN69193.1	OLN87947.1	TDZ18087.1	ELA37425.1	EQB47650.1	EGY16914.1		EGR49719.1	ESU18262.1	EWG38544.1	KNA99714.1	EHA49747.1	ESA43918.1		EDO02004.1	ATZ55882.1
	CAP_006937.1	KXH60339.1	KXH29590.1	EXF78403.1	KXH69066.1	OHF00101.1	OBR02271.1	TKW58760.1	KZL70947.1	OHW97832.1	EFQ32418.1	KDN70736.1	OLN88505.1	TDZ24741.1	ELA28402.1	EQB52442.1	EGY16565.1		EGR47681.1	ESU08068.1	EWG40155.1	KNB17707.1	EHA46647.1	EAA31410.1		EDO01547.1	ATZ56527.1
	CAP_006946.1	KXH31370.1	KXH47371.1	EXF80140.1	KXH49915.1	OHF03586.1	OBR04073.1	TKW59694.1	KZL65744.1	OHW97428.1	EFQ26527.1	KDN69508.1	OLN89987.1	TDZ18775.1	ELA29137.1	EQB52365.1	EGY19179.1		EGR49779.1	ESU16677.1	EWG47242.1	KNA99782.1	EHA56442.1	EAA33350.2		EDN91528.1	ATZ53199.1
	CAP_006956.1	KXH40364.1	KXH49009.1	EXF74207.1	KXH52422.1	OHE95175.1	OBR04257.1	TKW55587.1	KZL78822.1	OHW94507.1	EFQ25417.1	KDN69632.1	OLN88640.1	TDZ26913.1	ELA29112.1	EQB52418.1	EGY17402.1		EGR49456.1	ESU14948.1	EWG48563.1	KNB14142.1	EHA46668.1	EAA35779.2		EDN92713.1	ATZ45885.1
	CAP_006993.1	KXH65040.1	KXH53534.1	EXF76210.1	KXH63958.1	OHF03726.1	OBR08752.1	TKW50746.1	KZL73552.1	OHW95635.1	EFQ26682.1	KDN60424.1	OLN88321.1	TDZ19354.1	ELA24966.1	EQB51426.1	EGY15204.1		EGR46693.1	ESU10536.1	EWG51956.1	KNB08851.1	EHA48316.1	EAA26713.1		EDN91743.1	ATZ55951.1
	CAP_007002.1	KXH42505.1	KXH39898.1	EXF86013.1	KXH68362.1	OHE95086.1	OBR14022.1	TKW53768.1	KZL71241.1	OHW93861.1	EFQ28571.1	KDN61764.1	OLN82915.1	TDZ23512.1	ELA24139.1	EQB56863.1	EGY20911.1		EGR48818.1	ESU07613.1	EWG50920.1	KNA95509.1	EHA50413.1	EDO65360.2		EDO03475.1	ATZ57393.1
	CAP_007016.1	KXH41461.1	KXH29364.1	EXF81016.1	KXH62090.1	OHF03475.1	OBR12794.1	TKW52849.1	KZL74124.1	OHW97530.1	EFQ26873.1	KDN67854.1	OLN96590.1	TDZ21188.1	ELA25194.1	EQB47015.1	EGY16552.1		EGR45928.1	ESU16171.1	EWG48935.1	KNB16456.1	EHA51549.1	EAA33098.2		EDN94396.1	ATZ56209.1
	CAP_007023.1	KXH33684.1	KXH41743.1	EXF79232.1	KXH30514.1	OHE90775.1	OBR05072.1	TKW59008.1	KZL68037.1	OHW99725.1	EFQ31981.1	KDN72116.1	OLN86378.1	TDZ20058.1	ELA36865.1	EQB43919.1	EGY17257.1		EGR50578.1	ESU15365.1	EWG39110.1	KNB16915.1	EHA53259.1	EAA32843.3		EDO01549.1	ATZ48229.1
	CAP_007028.1	KXH52268.1	KXH44178.1	EXF84337.1	KXH67151.1	OHE96942.1	OBR04361.1	TKW59145.1	KZL71291.1	OHW96073.1	EFQ35940.1	KDN63158.1	OLN88047.1	TDZ18534.1	ELA23555.1	EQB51537.1	EGY17320.1		EGR46960.1	ESU10674.1	EWG49460.1	KNB01114.1	EHA54637.1	EAA36420.1		EDO00059.1	ATZ51860.1
	CAP_007056.1	KXH27707.1	KXH43172.1	EXF84800.1	KXH69515.1	OHE90889.1	OBR06909.1	TKW48842.1	KZL78534.1	OHW90079.1	EFQ28475.1	KDN65946.1	OLN95437.1	TDZ24422.1	ELA34012.1	EQB56498.1	EGY23493.1		EGR52757.1	ESU16436.1	EWG53752.1	KNB10267.1	EHA56214.1	ESA43548.1		EDN92813.1	ATZ53286.1
	CAP_007062.1	KXH31288.1	KXH42972.1	EXF75974.1	KXH68256.1	OHE98815.1	OBR11853.1	TKW48947.1	KZL73027.1	OHW96185.1	EFQ26871.1	KDN68878.1	OLN84431.1	TDZ16843.1	ELA36787.1	EQB46114.1	EGY20697.1		EGR44103.1	ESU08906.1	EWG43917.1	KNB17509.1	EHA55622.1	ESA44082.1		EDN92766.1	ATZ45681.1
	CAP_007099.1	KXH43375.1	KXH43060.1	EXF83297.1	KXH65247.1	OHE93326.1	OBR12012.1	TKW49306.1	KZL66826.1	OHX01255.1	EFQ32298.1	KDN68007.1	OLN87323.1	TDZ22899.1	ELA29896.1	EQB45841.1	EGY19309.1		EGR52184.1	ESU06882.1	EWG48239.1	KNB06680.1	EHA52618.1	EAA31742.2		EDN95779.1	ATZ47784.1
	CAP_007117.1	KXH44250.1	KXH35741.1	EXF76281.1	KXH60972.1	OHE99847.1	OBR07017.1	TKW49070.1	KZL68746.1	OHW94533.1	EFQ35499.1	KDN67926.1	OLN97926.1	TDZ13645.1	ELA35431.1	EQB49517.1	EGY18943.1		EGR52857.1	ESU17959.1	EWG51962.1	KNB02599.1	EHA52879.1	ESA43063.1		EDN98817.1	ATZ56214.1
	CAP_007122.1	KXH40532.1	KXH31796.1	EXF76367.1	KXH53946.1	OHF01886.1	OBR13430.1	TKW49706.1	KZL64309.1	OHX00020.1	EFQ31395.1	KDN66343.1	OLN94317.1	TDZ15413.1	ELA31314.1	EQB56578.1	EGY22222.1		EGR46515.1	ESU17466.1	EWG39088.1	KNB00482.1	EHA56906.1	ESA43491.1		EDO03670.1	ATZ45988.1
	CAP_007142.1	KXH39034.1	KXH43421.1	EXF85113.1	KXH59846.1	OHE92534.1	OBR07276.1	TKW48661.1	KZL72997.1	OHW89929.1	EFQ35519.1	KDN61366.1	OLN97897.1	TDZ17768.1	ELA27661.1	EQB49033.1	EGY20690.1		EGR49783.1	ESU18383.1	EWG49850.1	KNA98714.1	EHA56832.1	EAA33731.2		EDN99935.1	ATZ50388.1
	CAP_007211.1	KXH39055.1	KXH48821.1	EXF78656.1	KXH60993.1	OHE96109.1	OBR07038.1	TKW48314.1	KZL78798.1	OHW99878.1	EFQ34304.1	KDN65573.1	OLN97254.1	TDZ15181.1	ELA28273.1	EQB54849.1	EGY20436.1		EGR52609.1	ESU14255.1	EWG36452.1	KNB08155.1	EHA46037.1	EAA34263.2		EDN95830.1	ATZ57758.1
	CAP_007235.1	KXH54088.1	KXH28145.1	EXF74056.1	KXH37489.1	OHE93792.1	OBR07337.1	TKW54054.1	KZL72292.1	OHW94354.1	EFQ34135.1	KDN60844.1	OLN86264.1	TDZ22042.1	ELA35145.1	EQB55898.1	EGY23400.1		EGR52967.1	ESU15515.1	EWG46439.1	KNB18574.1	EHA57449.1	EAA35190.3		EDN90988.1	ATZ45996.1
	CAP_007275.1	KXH61070.1	KXH38042.1	EXF74993.1	KXH51770.1	OHE97363.1	OBR11997.1	TKW55060.1	KZL68860.1	OHW95456.1	EFQ36289.1	KDN63839.1	OLN95974.1	TDZ15400.1	ELA28783.1	EQB48137.1	EGY13479.1		EGR47818.1	ESU17499.1	EWG44786.1	KNB17087.1	EHA53863.1	EAA34877.3		EDN93815.1	ATZ54138.1
	CAP_007276.1	KXH50294.1	KXH52245.1	EXF81789.1	KXH66253.1	OHE96241.1	OBR05619.1	TKW52133.1	KZL76584.1	OHW99173.1	EFQ29167.1	KDN60075.1	OLN97357.1	TDZ16468.1	ELA32631.1	EQB47266.1	EGY17829.1		EGR47222.1	ESU09910.1	EWG48016.1	KNB10777.1	EHA46596.1	ESA42341.1		EDN93532.1	ATZ51203.1
	CAP_007279.1	KXH52615.1	KXH38605.1	EXF86486.1	KXH60035.1	OHF01942.1	OBR04577.1	TKW50741.1	KZL65977.1	OHW89483.1	EFQ35852.1	KDN60980.1	OLN81804.1	TDZ21549.1	ELA25912.1	EQB48729.1	EGY17796.1		EGR52061.1	ESU15905.1	EWG49152.1	KNA97204.1	EHA47676.1	EAA33926.2		EDO00925.1	ATZ52666.1
	CAP_007284.1	KXH37642.1	KXH42219.1	EXF79571.1	KXH42396.1	OHE97509.1	OBR07291.1	TKW49829.1	KZL68873.1	OHW97800.1	EFQ30152.1	KDN69804.1	OLN92134.1	TDZ24216.1	ELA34509.1	EQB43479.1	EGY15555.1		EGR51118.1	ESU14922.1	EWG55032.1	KNB13637.1	EHA50582.1	EAA28380.1		EDN99543.1	ATZ52446.1
	CAP_007292.1	KXH51594.1	KXH53307.1	EXF86588.1	KXH54388.1	OHF01583.1	OBR08200.1	TKW59098.1	KZL77418.1	OHW97038.1	EFQ25137.1	KDN67882.1	OLN97080.1	TDZ24829.1	ELA26994.1	EQB51989.1	EGY23736.1		EGR52721.1	ESU15205.1	EWG41989.1	KNB17793.1	EHA55437.1	EAA32268.3		EDO04025.1	ATZ55641.1
	CAP_007334.1	KXH63926.1	KXH38169.1	EXF84543.1	KXH56093.1	OHE92148.1	OBR11457.1	TKW51322.1	KZL73957.1	OHW90898.1	EFQ29401.1	KDN65501.1	OLN85536.1	TDZ24205.1	ELA33512.1	EQB58711.1	EGY19998.1		EGR49743.1	ESU14866.1	EWG54555.1	KNA97954.1	EHA45883.1	ESA44043.1		EDO03274.1	ATZ51901.1
	CAP_007337.1	KXH30993.1	KXH35160.1	EXF85228.1	KXH61111.1	OHE94554.1	OBR06605.1	TKW55795.1	KZL71544.1	OHW91697.1	EFQ31643.1	KDN66496.1	OLN82859.1	TDZ16236.1	ELA37524.1	EQB56749.1	EGY15702.1		EGR44114.1	ESU17843.1	EWG43882.1	KNB04426.1	EHA55388.1	EAA34280.1		EDO00595.1	ATZ49363.1
	CAP_007384.1	KXH51132.1	KXH43759.1	EXF74649.1	KXH69576.1	OHF03760.1	OBR10127.1	TKW55568.1	KZL66020.1	OHW93531.1	EFQ30127.1	KDN66225.1	OLN85380.1	TDZ15101.1	ELA34088.1	EQB46880.1	EGY21083.1		EGR50256.1	ESU12958.1	EWG49468.1	KNB01592.1	EHA54684.1	EAA34404.3		EDN97051.1	ATZ45233.1
	CAP_007389.1	KXH62933.1	KXH40836.1	EXF74464.1	KXH61655.1	OHE97244.1	OBR05690.1	TKW57519.1	KZL69453.1	OHW95363.1	EFQ33069.1	KDN63216.1	OLN96913.1	TDZ14217.1	ELA36819.1	EQB54824.1	EGY14696.1		EGR45162.1	ESU17495.1	EWG44777.1	KNA98027.1	EHA51816.1	ESA42885.1		EDN95723.1	ATZ53928.1
	CAP_007400.1	KXH61855.1	KXH32239.1	EXF81514.1	KXH27472.1	OHE97874.1	OBR04752.1	TKW49415.1	KZL76818.1	OHX00841.1	EFQ35321.1	KDN60128.1	OLN92057.1	TDZ24720.1	ELA32068.1	EQB50327.1	EGY14363.1		EGR46834.1	ESU11214.1	EWG47535.1	KNA98302.1	EHA51640.1	EAA30382.1		EDO04664.1	ATZ47609.1
	CAP_007430.1	KXH46915.1	KXH40194.1	EXF79655.1	KXH39665.1	OHE90940.1	OBR06990.1	TKW50103.1	KZL77828.1	OHW98010.1	EFQ26837.1	KDN69995.1	OLN87606.1	TDZ25217.1	ELA36045.1	EQB44969.1	EGY23520.1		EGR44688.1	ESU15396.1	EWG51685.1	KNA96182.1	EHA56540.1	EAA33960.1		EDO02476.1	ATZ47290.1
	CAP_007495.1	KXH45211.1	KXH41536.1	EXF77660.1	KXH34793.1	OHE94523.1	OBR12708.1	TKW52979.1	KZL73720.1	OHW94780.1	EFQ27712.1	KDN71054.1	OLN97217.1	TDZ16046.1	ELA23169.1	EQB46136.1	EGY14881.1		EGR51891.1	ESU07072.1	EWG54598.1	KNB19106.1	EHA48628.1	ESA42839.1		EDN95460.1	ATZ56691.1
	CAP_007538.1	KXH53417.1	KXH35559.1	EXF82727.1	KXH48220.1	OHE92401.1	OBR08175.1	TKW59371.1	KZL72933.1	OHX00028.1	EFQ28530.1	KDN62423.1	OLN85315.1	TDZ20079.1	ELA32876.1	EQB44502.1	EGY23376.1		EGR47355.1	ESU05136.1	EWG54781.1	KNB20090.1	EHA46864.1	EAA28609.3		EDN92634.1	ATZ45883.1
	CAP_007591.1	KXH26879.1	KXH33239.1	EXF85160.1	KXH43537.1	OHE98996.1	OBR09286.1	TKW58369.1	KZL71719.1	OHW99086.1	EFQ29025.1	KDN70408.1	OLN97276.1	TDZ15011.1	ELA31470.1	EQB56478.1	EGY16521.1		EGR45648.1	ESU17421.1	KYG13737.1	KNB09642.1	EHA50564.1	EAA33271.3		EDN96047.1	ATZ56158.1
	CAP_007613.1	KXH42779.1	KXH41128.1	EXF77191.1	KXH66073.1	OHF04186.1	OBR10662.1	TKW58699.1	KZL77633.1	OHW94996.1	EFQ29339.1	KDN71052.1	OLN87871.1	TDZ24380.1	ELA23802.1	EQB44732.1	EGY19938.1		EGR46599.1	ESU09954.1	EWG42672.1	KNA95650.1	EHA47167.1	EAA28564.2		EDN91820.1	ATZ57440.1
	CAP_007621.1	KXH44729.1	KXH45147.1	EXF73183.1	KXH66431.1	OHE95962.1	OBR08328.1	TKW58750.1	KZL71943.1	OHW95835.1	EFQ27765.1	KDN66382.1	OLN84452.1	TDZ19816.1	ELA31786.1	EQB57293.1	EGY18498.1		EGR49941.1	ESU17642.1	EWG43073.1	KNB07896.1	EHA47322.1	EAA28808.2		EDN96616.1	ATZ56680.1
	CAP_007646.1	KXH48709.1	KXH33593.1	EXF81997.1	KXH50860.1	OHE90727.1	OBR12921.1	TKW49698.1	KZL66864.1	OHW90889.1	EFQ35768.1	KDN67171.1	OLN86753.1	TDZ17459.1	ELA25973.1	EQB58216.1	EGY18885.1		EGR45418.1	ESU05608.1	EWG36058.1	KNB12313.1	EHA48255.1	EAA33888.1		EDO00513.1	ATZ45190.1
	CAP_007654.1	KXH44629.1	KXH29118.1	EXF78927.1	KXH61751.1	OHE90680.1	OBR02303.1	TKW48607.1	KZL72901.1	OHW90633.1	EFQ25516.1	KDN62805.1	OLN91674.1	TDZ23591.1	ELA27506.1	EQB54432.1	EGY16294.1		EGR49862.1	ESU05340.1	EWG44024.1	KNB19927.1	EHA58401.1	EAA32368.1		EDN99447.1	ATZ52655.1
	CAP_007675.1	KXH38842.1	KXH46277.1	EXF78084.1	KXH62421.1	OHF04262.1	OBR04734.1	TKW55085.1	KZL70667.1	OHW94872.1	EFQ31629.1	KDN68416.1	OLN82215.1	TDZ17593.1	ELA27218.1	EQB47752.1	EGY16682.1		EGR50338.1	ESU11467.1	EWG41237.1	KNB12502.1	EHA53210.1	ESA44358.1		EDN94132.1	ATZ55862.1
	CAP_007718.1	KXH63145.1	KXH27020.1	EXF74110.1	KXH62222.1	OHF00850.1	OBR06068.1	TKW50089.1	KZL71058.1	OHX00058.1	EFQ33908.1	KDN60413.1	OLN92250.1	TDZ16918.1	ELA24771.1	EQB49700.1	EGY18973.1		EGR47047.1	ESU18252.1	EWG47400.1	KNB09298.1	EHA48933.1	EAA35016.1		EDN95115.1	ATZ48078.1
	CAP_007812.1	KXH45877.1	KXH35868.1	EXF76616.1	KXH62955.1	OHF01447.1	OBR08351.1	TKW53576.1	KZL71105.1	OHW91324.1	EFQ34372.1	KDN64415.1	OLN82116.1	TDZ24675.1	ELA24797.1	EQB43605.1	EGY14970.1		EGR48196.1	ESU09808.1	EWG46595.1	KNB18147.1	EHA49173.1	EAA29593.3		EDN96394.1	ATZ48216.1
	CAP_007851.1	KXH41671.1	KXH44402.1	EXF84210.1	KXH28001.1	OHE96046.1	OBR11387.1	TKW49061.1	KZL70097.1	OHW90682.1	EFQ28641.1	KDN71379.1	OLN96829.1	TDZ17004.1	ELA34988.1	EQB59069.1	EGY16083.1		EGR44376.1	ESU07990.1	EWG49540.1	KNA94989.1	EHA47998.1	EAA33476.2		EDO04967.1	ATZ57741.1
	CAP_007913.1	KXH42098.1	KXH43002.1	EXF79248.1	KXH65826.1	OHF03542.1	OBR05624.1	TKW55707.1	KZL77229.1	OHW91384.1	EFQ32067.1	KDN65571.1	OLN97653.1	TDZ20580.1	ELA34417.1	EQB45560.1	EGY18342.1		EGR50271.1	ESU05367.1	EWG40731.1	KNB12091.1	EHA50487.1	EAA32971.2		EDN99485.1	ATZ57009.1
	CAP_007923.1	KXH57472.1	KXH51753.1	EXF85031.1	KXH69497.1	OHF02024.1	OBR03568.1	TKW59103.1	KZL72413.1	OHW97071.1	EFQ24993.1	KDN63936.1	OLN81943.1	TDZ14409.1	ELA36581.1	EQB53889.1	EGY19787.1		EGR44833.1	ESU06469.1	EWG49028.1	KNB10264.1	EHA53853.1	ESA43313.1		EDN91718.1	ATZ48798.1
	CAP_007942.1	KXH34621.1	KXH51673.1	EXF73607.1	KXH36512.1	OHF00759.1	OBR06880.1	TKW51249.1	KZL72307.1	OHW95788.1	EFQ30341.1	KDN61846.1	OLN81620.1	TDZ25105.1	ELA38129.1	EQB53203.1	EGY15381.1		EGR47825.1	ESU16739.1	EWG54975.1	KNB02282.1	EHA46632.1	EAA28371.1		EDN94081.1	ATZ47092.1
	CAP_007943.1	KXH25517.1	KXH46154.1	EXF83126.1	KXH26811.1	OHE98232.1	OBR04988.1	TKW51562.1	KZL66166.1	OHW96415.1	EFQ34951.1	KDN67190.1		TDZ18615.1	ELA27138.1	EQB47819.1	EGY19883.1		EGR48332.1	ESU11440.1	EWG48449.1	KNA96374.1	EHA49352.1	EAA34828.3		EDO03643.1	ATZ51082.1
	CAP_007947.1	KXH46925.1	KXH41879.1	EXF76110.1	KXH37181.1	OHE96014.1	OBR09677.1	TKW48360.1	KZL73045.1	OHW89942.1	EFQ35640.1	KDN68323.1		TDZ20765.1	ELA33890.1	EQB44131.1	EGY17057.1		EGR47085.1	ESU11099.1	EWG55471.1	KNA97175.1	EHA52303.1	ESA44018.1		EDN99351.1	ATZ48523.1
	CAP_008001.1	KXH32068.1	KXH31899.1	EXF75960.1	KXH29452.1	OHF01390.1	OBR09086.1	TKW60126.1	KZL66673.1	OHW93090.1	EFQ30353.1	KDN70095.1		TDZ14240.1	ELA30967.1	EQB51057.1	EGY16262.1		EGR52856.1	ESU10616.1	EWG39613.1	KNB14335.1	EHA53139.1	EAA29302.2		EDN96489.1	ATZ49167.1
	CAP_008009.1	KXH30183.1	KXH51815.1	EXF76923.1	KXH61306.1	OHE91420.1	OBR08516.1	TKW50806.1	KZL72407.1	OHW93838.1	EFQ24909.1	KDN62283.1		TDZ16537.1	ELA24516.1	EQB50858.1	EGY20491.1		EGR46512.1	ESU18075.1	EWG48505.1	KNA94134.1	EHA51238.1	EAA33394.3		EDN90652.1	ATZ55259.1
	CAP_008032.1	KXH28421.1	KXH50153.1	EXF78576.1	KXH30964.1	OHF02992.1	OBR04947.1	TKW59603.1	KZL65686.1	OHW99443.1	EFQ29830.1	KDN63298.1		TDZ22262.1	ELA28046.1	EQB57337.1			EGR45081.1	ESU16183.1	EWG45896.1	KNB04428.1	EHA54093.1	ESA43829.1		EDO01301.1	ATZ52844.1
	CAP_008067.1	KXH47898.1	KXH26729.1	EXF85252.1	KXH27618.1	OHE98486.1	OBR09654.1	TKW52573.1	KZL72919.1	OHW91623.1	EFQ30430.1	KDN69592.1		TDZ19162.1	ELA34281.1	EQB57314.1			EGR44549.1	ESU09466.1	EWG45779.1	KNB19380.1	EHA49657.1	EAA35067.1		EDO04494.1	ATZ52845.1
	CAP_008104.1	KXH47653.1	KXH29541.1	EXF85118.1	KXH31281.1	OHE90219.1	OBR02674.1	TKW58801.1	KZL74940.1	OHW93028.1	EFQ33167.1	KDN65151.1		TDZ21366.1	ELA29923.1	EQB53739.1			EGR45239.1	ESU05947.1	EWG51166.1	KNA98555.1	EHA46588.1	EAA31130.2		EDO04108.1	ATZ45429.1
	CAP_008110.1	KXH45694.1	KXH45326.1	EXF83719.1	KXH68071.1	OHE93512.1	OBR08754.1	TKW55677.1	KZL64767.1	OHW99008.1	EFQ25636.1	KDN59914.1		TDZ24215.1	ELA25524.1	EQB44263.1			EGR49691.1	ESU10657.1	EWG37297.1	KNB06959.1	EHA53908.1			EDN98259.1	ATZ46959.1
	CAP_008114.1	KXH59236.1	KXH36448.1	EXF82115.1	KXH69202.1	OHE96748.1	OBR15507.1	TKW53838.1	KZL71908.1	OHX00899.1	EFQ28311.1	KDN62610.1		TDZ26275.1	ELA26366.1	EQB54503.1				ESU17175.1	EWG42597.1	KNB06433.1	EHA46349.1			EDN97428.1	ATZ47602.1
	CAP_008143.1	KXH40568.1	KXH32530.1	EXF76623.1	KXH54384.1	OHF04545.1	OBR07277.1	TKW57949.1	KZL76994.1	OHW91185.1	EFQ25202.1	KDN64712.1		TDZ18228.1	ELA33141.1	EQB50745.1				ESU12217.1	EWG52116.1	KNB10730.1	EHA49898.1			EDN97437.1	ATZ55146.1
	CAP_008155.1	KXH47836.1	KXH26659.1	EXF85666.1	KXH42371.1	OHE99134.1	OBR11447.1	TKW48276.1	KZL74285.1	OHX00551.1	EFQ29058.1	KDN67813.1		TDZ14552.1	ELA25378.1	EQB56501.1				ESU11728.1	EWG54873.1	KNB01587.1	EHA50833.1			EDN92242.1	ATZ58009.1
	CAP_008182.1	KXH42356.1	KXH35688.1	EXF76980.1	KXH33752.1	OHE92896.1	OBR02784.1	TKW51358.1	KZL68667.1	OHW98069.1	EFQ30686.1	KDN71956.1		TDZ17958.1	ELA34544.1	EQB46227.1				ESU09703.1	EWG39609.1	KNA97628.1	EHA46460.1			EDN99286.1	ATZ47252.1
	CAP_008198.1	KXH26875.1	KXH47352.1	EXF76323.1	KXH69393.1	OHE91307.1	OBR14724.1	TKW54899.1	KZL67851.1	OHW93340.1	EFQ33388.1	KDN62765.1		TDZ25897.1	ELA24874.1	EQB49973.1				ESU06458.1	EWG55851.1	KNB17511.1	EHA55744.1			EDN97383.1	ATZ49788.1
	CAP_008200.1	KXH30974.1	KXH36178.1	EXF78131.1	KXH55606.1	OHE92223.1	OBR08958.1	TKW49049.1	KZL67736.1	OHW95251.1	EFQ27985.1	KDN67237.1		TDZ18548.1	ELA35316.1	EQB56374.1				ESU10612.1	EWG49015.1	KNB09090.1	EHA55479.1			EDO02046.1	ATZ56476.1
	CAP_008284.1	KXH35064.1	KXH44530.1	EXF74125.1	KXH57561.1	OHE93627.1	OBR03615.1	TKW50015.1	KZL65175.1	OHW94649.1	EFQ26001.1	KDN64102.1		TDZ24149.1	ELA33167.1	EQB50895.1				ESU14059.1	EWG38110.1	KNA97978.1	EHA46947.1			EDN91177.1	ATZ50912.1
	CAP_008305.1	KXH31592.1	KXH45635.1	EXF83065.1	KXH67249.1	OHE93762.1	OBR07555.1	TKW57205.1	KZL64099.1	OHW98078.1	EFQ26304.1	KDN59976.1		TDZ26964.1	ELA26442.1	EQB45389.1				ESU07006.1	EWG48240.1	KNB07828.1	EHA57297.1			EDO04598.1	ATZ55901.1
	CAP_008336.1	KXH64005.1	KXH25231.1	EXF81498.1	KXH64820.1	OHE99779.1	OBR06264.1	TKW54457.1	KZL72823.1	OHW98043.1	EFQ28345.1	KDN71006.1		TDZ25088.1	ELA32426.1	EQB54244.1				ESU11542.1	EWG40361.1	KNB06209.1	EHA48759.1			EDN96689.1	ATZ51229.1
	CAP_008339.1	KXH61025.1	KXH41913.1	EXF78815.1	KXH40454.1	OHE97973.1	OBR10735.1	TKW49553.1	KZL68152.1	OHW90366.1	EFQ34763.1	KDN63036.1		TDZ16181.1	ELA30342.1	EQB49602.1				ESU16679.1	EWG41140.1	KNB17646.1	EHA58097.1			EDO04520.1	ATZ45865.1
	CAP_008374.1	KXH39157.1	KXH27275.1	EXF79605.1	KXH68406.1	OHE91457.1	OBR15643.1	TKW48250.1	KZL75531.1	OHW98994.1	EFQ32031.1	KDN64126.1		TDZ26297.1	ELA32646.1					ESU16469.1	EWG55357.1	KNB18281.1	EHA53793.1			EDN95913.1	ATZ55202.1
	CAP_008381.1	KXH45303.1	KXH25173.1	EXF78546.1	KXH67385.1	OHE94530.1	OBR15935.1	TKW57362.1	KZL67132.1	OHW90469.1	EFQ31935.1	KDN60665.1		TDZ16580.1	ELA23479.1					ESU05265.1	EWG36449.1	KNB09410.1	EHA52194.1			EDO01632.1	ATZ50462.1
	CAP_008513.1	KXH47628.1	KXH39219.1	EXF78405.1	KXH55430.1	OHF03180.1	OBR12554.1	TKW55127.1	KZL70095.1	OHW98869.1	EFQ25457.1	KDN69344.1		TDZ20361.1	ELA26593.1					ESU08642.1	EWG39902.1	KNB16981.1	EHA55046.1			EDN98858.1	ATZ53550.1
	CAP_008524.1	KXH34076.1	KXH32756.1	EXF78242.1	KXH59759.1	OHE93055.1	OBR07791.1	TKW56242.1	KZL72014.1	OHW92829.1	EFQ33518.1	KDN63801.1		TDZ19392.1	ELA31848.1					ESU07955.1	EWG39497.1	KNA97624.1	EHA47356.1			EDN94740.1	ATZ54989.1
	CAP_008531.1	KXH46011.1	KXH44048.1	EXF84361.1	KXH69582.1	OHE94788.1	OBR14525.1	TKW50132.1	KZL68245.1	OHX01013.1	EFQ33808.1	KDN65201.1		TDZ23232.1	ELA38288.1					ESU15875.1	EWG38838.1	KNB17274.1				EDN94531.1	ATZ47793.1
	CAP_008567.1	KXH28353.1	KXH44991.1	EXF84264.1	KXH64103.1	OHE92791.1	OBR05036.1	TKW48216.1	KZL66569.1	OHW98681.1	EFQ31245.1	KDN69403.1		TDZ23776.1	ELA25838.1					ESU11483.1	EWG38455.1	KNB01413.1				EDN95001.1	ATZ47785.1
	CAP_008621.1	KXH65234.1	KXH28720.1	EXF82165.1	KXH68683.1	OHE92256.1	OBR07284.1	TKW57001.1	KZL74714.1	OHW91234.1	EFQ32075.1	KDN67784.1		TDZ21206.1	ELA23354.1					ESU15254.1	EWG47450.1	KNB08852.1				EDN91961.1	ATZ54737.1
	CAP_008644.1	KXH30261.1	KXH36718.1	EXF80790.1	KXH54153.1	OHE90731.1	OBR10569.1	TKW59038.1	KZL64904.1	OHW96578.1	EFQ28728.1	KDN68703.1		TDZ14838.1	ELA34567.1					ESU11587.1	EWG39074.1	KNB14218.1				EDN92950.1	ATZ47677.1
	CAP_008710.1	KXH37973.1	KXH43568.1	EXF84851.1	KXH36309.1	OHF00916.1	OBR16459.1	TKW50281.1	KZL67853.1	OHW94187.1	EFQ28826.1	KDN60774.1		TDZ14643.1	ELA26711.1					ESU16287.1	EWG36671.1	KNB20072.1				EDN95327.1	ATZ46431.1
	CAP_008744.1	KXH55671.1	KXH35459.1	EXF74544.1	KXH59180.1	OHE93826.1	OBR05884.1	TKW55315.1	KZL67631.1	OHW92700.1	EFQ25179.1	KDN68186.1		TDZ25306.1	ELA27794.1					ESU17535.1	EWG40727.1	KNB09989.1				EDO04787.1	ATZ58373.1
	CAP_008763.1	KXH44420.1	KXH25868.1	EXF82476.1	KXH40443.1	OHE91475.1	OBR11720.1	TKW54268.1	KZL78666.1	OHW89541.1	EFQ32019.1	KDN71618.1		TDZ20856.1	ELA33876.1					ESU09321.1	EWG36459.1	KNB12798.1				EDO04608.1	ATZ47967.1
	CAP_008768.1	KXH30372.1	KXH43646.1	EXF75716.1	KXH60076.1	OHE91466.1	OBR02499.1	TKW58486.1	KZL70999.1	OHW95808.1	EFQ33514.1	KDN61114.1		TDZ19468.1	ELA24453.1					ESU05704.1	EWG52240.1	KNA94090.1				EDO03305.1	ATZ47736.1
	CAP_008778.1	KXH46962.1	KXH42588.1	EXF74638.1	KXH53059.1	OHF00221.1	OBR04143.1	TKW57068.1	KZL68104.1	OHW92435.1	EFQ35474.1	KDN60138.1		TDZ26539.1	ELA30745.1					ESU16452.1	EWG43912.1	KNA99655.1				EDN98316.1	ATZ53953.1
	CAP_008780.1	KXH62254.1	KXH35175.1	EXF76649.1	KXH47667.1	OHE96392.1	OBR02550.1	TKW53810.1	KZL74825.1	OHW89626.1	EFQ33342.1	KDN61501.1		TDZ16833.1	ELA36177.1					ESU12439.1	EWG39880.1	KNB16536.1				EDO03594.1	ATZ53111.1
	CAP_008792.1	KXH55539.1	KXH30799.1	EXF84348.1	KXH65980.1	OHF01114.1	OBR02990.1	TKW49271.1	KZL75812.1	OHW92652.1	EFQ28523.1	KDN70381.1		TDZ15797.1						ESU16536.1	EWG41489.1	KNA95411.1				EDN99187.1	ATZ56687.1
	CAP_008797.1	KXH58335.1	KXH38189.1	EXF77157.1	KXH55449.1	OHF03787.1	OBR12260.1	TKW56712.1	KZL66842.1	OHX00196.1	EFQ34389.1	KDN70219.1		TDZ22559.1						ESU05144.1	EWG39661.1	KNA96826.1				EDO04713.1	ATZ57525.1
	CAP_008805.1	KXH62524.1	KXH36681.1	EXF79736.1	KXH59715.1	OHE91903.1	OBR11171.1	TKW60148.1	KZL67219.1	OHW89718.1	EFQ30405.1	KDN61982.1		TDZ22685.1						ESU17185.1	EWG50594.1	KNA97468.1				EDN95613.1	ATZ53417.1
	CAP_008811.1	KXH56335.1	KXH32605.1	EXF79888.1	KXH68679.1	OHF02368.1	OBR04430.1	TKW50330.1	KZL72693.1	OHW95969.1	EFQ27264.1	KDN60707.1		TDZ21756.1						ESU05299.1	EWG36428.1	KNA94420.1				EDN98607.1	ATZ47683.1
	CAP_008817.1	KXH37313.1	KXH52023.1	EXF75270.1	KXH25922.1	OHE96164.1	OBR14752.1	TKW49936.1	KZL64491.1	OHW90251.1	EFQ33935.1	KDN61073.1		TDZ21578.1						ESU12336.1	EWG47451.1	KNA98224.1				EDO01618.1	ATZ50077.1
	CAP_008821.1	KXH64718.1	KXH43747.1	EXF80800.1	KXH62208.1	OHE93649.1	OBR15985.1	TKW53061.1	KZL72365.1	OHW91710.1	EFQ35010.1	KDN60808.1		TDZ25116.1						ESU17092.1	EWG50547.1	KNA95329.1				EDN99218.1	ATZ47253.1
	CAP_008842.1	KXH37950.1	KXH34172.1	EXF73378.1	KXH62946.1	OHF01471.1	OBR06292.1	TKW50124.1	KZL78447.1	OHW97398.1	EFQ34487.1	KDN63687.1		TDZ15054.1						ESU14888.1	EWG53893.1	KNB10255.1				EDN96807.1	ATZ49573.1
	CAP_008872.1	KXH30378.1	KXH31880.1	EXF79870.1	KXH45749.1	OHE92628.1	OBR07360.1	TKW57532.1	KZL73940.1	OHW95861.1	EFQ31413.1	KDN65240.1		TDZ18529.1						ESU13723.1	EWG48938.1	KNB04953.1				EDN98096.1	ATZ46651.1
	CAP_008875.1	KXH33852.1	KXH26242.1	EXF78849.1	KXH50620.1	OHF01055.1	OBR11481.1	TKW57957.1	KZL67252.1	OHW95032.1	EFQ34655.1	KDN69954.1		TDZ23459.1						ESU15677.1	EWG55378.1	KNB06301.1				EDO00732.1	ATZ54444.1
	CAP_008893.1	KXH52766.1	KXH29307.1	EXF75954.1	KXH68697.1	OHF00662.1	OBR04230.1	TKW50428.1	KZL67243.1	OHX00375.1	EFQ27775.1	KDN63238.1		TDZ22765.1						ESU14479.1	EWG48452.1	KNB10257.1				EDO00576.1	ATZ56554.1
	CAP_008906.1	KXH62773.1	KXH45034.1	EXF74262.1	KXH62698.1	OHF00911.1	OBR14744.1	TKW50601.1	KZL74172.1	OHW94745.1	EFQ35180.1	KDN62446.1		TDZ18827.1						ESU12114.1	EWG52728.1	KNA96574.1				EDN99219.1	ATZ48413.1
	CAP_008918.1	KXH43242.1	KXH27367.1	EXF86439.1	KXH67529.1	OHF01426.1	OBR10049.1	TKW55936.1	KZL73709.1	OHW97262.1	EFQ33936.1	KDN64221.1		TDZ19288.1						ESU10878.1	EWG39572.1	KNA96889.1				EDN96427.1	ATZ50946.1
	CAP_008919.1	KXH44616.1	KXH46689.1	EXF83261.1	KXH60172.1	OHF01647.1	OBR15649.1	TKW54981.1	KZL72778.1	OHW91031.1	EFQ27316.1	KDN60084.1		TDZ23098.1						ESU13624.1	EWG38278.1	KNB20340.1				EDO03810.1	ATZ50497.1
	CAP_008932.1	KXH36255.1	KXH31429.1	EXF83953.1	KXH56079.1	OHE97723.1	OBR03779.1		KZL64657.1	OHW89928.1	EFQ31097.1	KDN64808.1		TDZ13614.1						ESU16868.1	EWG44489.1	KNA93925.1				EDN93742.1	ATZ49981.1
	CAP_008938.1	KXH28512.1	KXH52996.1	EXF73427.1	KXH27651.1	OHE97869.1	OBR14561.1		KZL65392.1	OHW91635.1		KDN68181.1		TDZ19984.1						ESU05739.1	EWG48663.1	KNB18312.1				EDN92235.1	ATZ55630.1
	CAP_008964.1	KXH27132.1	KXH36073.1	EXF81758.1	KXH58464.1	OHE97034.1	OBR06459.1		KZL72963.1	OHW96950.1		KDN70142.1		TDZ14132.1						ESU14792.1	EWG41694.1	KNB04862.1				EDN91560.1	ATZ49246.1
	CAP_008966.1	KXH46306.1	KXH35228.1	EXF78106.1	KXH61980.1	OHE99122.1	OBR05286.1		KZL67225.1	OHW96941.1		KDN65286.1		TDZ26786.1						ESU06000.1	EWG43390.1	KNB16910.1				EDN99694.1	ATZ48678.1
	CAP_009005.1	KXH28075.1	KXH36028.1	EXF77780.1	KXH30951.1	OHE97392.1	OBR14594.1		KZL68332.1	OHW99739.1		KDN61419.1		TDZ21395.1						ESU12533.1	EWG36455.1	KNB12118.1				EDO03414.1	ATZ49769.1
	CAP_009030.1	KXH49213.1	KXH49509.1	EXF85209.1	KXH61898.1	OHF03477.1	OBR12871.1		KZL74503.1	OHX00383.1		KDN62887.1		TDZ24920.1						ESU14148.1	EWG37855.1	KNB14453.1				EDN97634.1	ATZ51005.1
	CAP_009054.1	KXH31361.1	KXH33816.1	EXF73615.1	KXH47613.1	OHE92318.1	OBR05732.1		KZL66744.1	OHW91961.1		KDN63819.1		TDZ26167.1						ESU09277.1	EWG44237.1	KNB07726.1				EDN91382.1	ATZ56453.1
	CAP_009061.1	KXH63611.1	KXH31077.1	EXF77482.1	KXH40161.1	OHE96794.1	OBR05030.1		KZL70057.1	OHW98577.1		KDN65039.1		TDZ18081.1						ESU14594.1	EWG37442.1	KNB16610.1				EDN91649.1	ATZ51006.1
	CAP_009111.1	KXH27001.1	KXH27357.1	EXF77342.1	KXH59570.1	OHE95678.1	OBR16135.1		KZL76781.1	OHW93572.1		KDN64640.1		TDZ24158.1						ESU05933.1	EWG44310.1	KNB14028.1				EDN95194.1	ATZ57822.1
	CAP_009123.1	KXH51971.1	KXH31005.1	EXF77844.1	KXH62384.1	OHE98304.1	OBR14986.1		KZL77461.1	OHW94697.1		KDN70572.1		TDZ24793.1						ESU09293.1	EWG54321.1	KNB08932.1				EDN91172.1	ATZ49727.1
	CAP_009155.1	KXH46074.1	KXH35152.1	EXF81458.1	KXH67693.1	OHE92305.1	OBR11655.1		KZL64601.1	OHW89685.1				TDZ24626.1						ESU16819.1	EWG42442.1	KNB17544.1				EDN91556.1	ATZ57759.1
	CAP_009167.1	KXH35053.1	KXH51447.1	EXF79726.1	KXH67232.1	OHF02307.1	OBR02809.1		KZL66882.1	OHW96741.1				TDZ23842.1						ESU07810.1	EWG45780.1	KNA99708.1				EDN94266.1	ATZ55930.1
	CAP_009186.1	KXH37848.1	KXH41110.1	EXF79758.1	KXH67935.1	OHF00309.1	OBR07122.1		KZL78431.1	OHW97101.1				TDZ23846.1						ESU08829.1	EWG48090.1	KNB05182.1				EDN95219.1	ATZ55963.1
	CAP_009227.1	KXH30675.1	KXH50602.1	EXF85660.1	KXH45845.1	OHE91707.1	OBR04700.1		KZL72337.1	OHW90474.1				TDZ21652.1						ESU05482.1	EWG40367.1	KNB17491.1				EDN98683.1	ATZ57823.1
	CAP_009267.1	KXH63010.1	KXH33283.1	EXF79612.1	KXH66107.1	OHE96953.1	OBR09780.1		KZL64470.1	OHW92841.1				TDZ25651.1						ESU09028.1	EWG46656.1	KNB19217.1				EDN99966.1	ATZ56443.1
	CAP_009287.1	KXH33456.1	KXH52920.1	EXF81949.1	KXH53463.1	OHE91667.1	OBR06700.1		KZL66390.1	OHW93746.1				TDZ25536.1						ESU10452.1	EWG51578.1	KNB06064.1				EDO00428.1	ATZ50165.1
	CAP_009317.1	KXH37201.1	KXH50659.1	EXF84668.1	KXH59967.1	OHE94708.1	OBR12735.1		KZL67708.1	OHW96157.1				TDZ21129.1						ESU09534.1	EWG38689.1	KNA98906.1					ATZ56046.1
	CAP_009321.1	KXH61270.1	KXH36096.1	EXF83903.1	KXH38219.1	OHF04511.1	OBR15509.1		KZL65061.1	OHW95743.1				TDZ13795.1						ESU07362.1	EWG55954.1	KNB05519.1					ATZ48802.1
	CAP_009328.1	KXH27775.1	KXH29339.1	EXF73915.1	KXH66399.1	OHE90788.1	OBR02575.1		KZL73145.1	OHW95383.1				TDZ19134.1						ESU09493.1	EWG55906.1	KNB15672.1					ATZ51604.1
	CAP_009375.1	KXH46897.1	KXH51465.1	EXF73229.1	KXH27526.1	OHE99410.1	OBR09887.1		KZL63461.1	OHW91881.1				TDZ25256.1						ESU17493.1	EWG41737.1	KNB19881.1					ATZ56464.1
	CAP_009393.1	KXH29682.1	KXH36435.1	EXF85669.1	KXH65573.1	OHF04615.1	OBR05810.1		KZL77010.1	OHW93951.1				TDZ18708.1						ESU05774.1	EWG51549.1	KNA95818.1					ATZ53141.1
	CAP_009420.1	KXH38690.1	KXH49469.1	EXF72914.1	KXH43139.1	OHF01514.1	OBR07797.1		KZL78429.1	OHW97946.1				TDZ19195.1						ESU15389.1	EWG42651.1	KNB10747.1					ATZ47966.1
	CAP_009435.1	KXH62469.1	KXH30756.1	EXF84570.1	KXH63130.1	OHE94812.1	OBR07813.1		KZL73733.1	OHW93791.1				TDZ22151.1						ESU06459.1	EWG44678.1	KNB06782.1					ATZ57742.1
	CAP_009472.1	KXH43667.1	KXH46813.1	EXF74369.1	KXH68901.1	OHE98730.1	OBR15963.1		KZL64018.1	OHW89721.1				TDZ25903.1						ESU05974.1	EWG51419.1	KNB17610.1					ATZ46961.1
	CAP_009514.1	KXH40289.1	KXH52577.1	EXF77524.1	KXH39686.1	OHF02526.1	OBR11717.1		KZL75813.1	OHW93507.1				TDZ16545.1						ESU13417.1	EWG47432.1	KNB03168.1					ATZ47991.1
	CAP_009538.1	KXH49976.1	KXH42835.1	EXF75752.1	KXH25043.1	OHF02719.1	OBR07391.1		KZL76442.1	OHW89549.1				TDZ15645.1						ESU14495.1	EWG52095.1	KNB05069.1					ATZ48057.1
	CAP_009549.1	KXH47489.1	KXH38041.1	EXF83262.1	KXH69389.1	OHE91598.1	OBR09250.1		KZL75586.1	OHW93982.1				TDZ24461.1						ESU06891.1	EWG49456.1	KNB17510.1					ATZ58787.1
	CAP_009592.1	KXH63269.1	KXH26189.1	EXF83484.1	KXH66706.1	OHF01486.1	OBR14603.1		KZL78052.1	OHW97217.1				TDZ16806.1						ESU12527.1	EWG48246.1	KNB14810.1					ATZ45809.1
	CAP_009603.1	KXH49599.1	KXH28972.1	EXF75609.1	KXH64160.1	OHE92905.1	OBR02248.1		KZL74270.1	OHW90931.1				TDZ14675.1						ESU13336.1	EWG54949.1	KNB01991.1					ATZ52947.1
	CAP_009639.1	KXH48566.1	KXH31254.1	EXF85905.1	KXH59558.1	OHE90855.1	OBR13538.1		KZL75298.1					TDZ20196.1						ESU07699.1	EWG47412.1	KNA93633.1					ATZ54345.1
	CAP_009649.1	KXH34218.1	KXH29611.1	EXF78527.1	KXH47093.1	OHE94721.1	OBR11624.1		KZL73308.1					TDZ18867.1						ESU10245.1	EWG54542.1	KNB01647.1					ATZ45404.1
	CAP_009707.1	KXH27950.1	KXH28244.1	EXF85095.1	KXH37863.1	OHE96987.1	OBR04581.1		KZL77466.1					TDZ17022.1						ESU09837.1	EWG42836.1	KNB18791.1					ATZ54400.1
	CAP_009735.1	KXH33578.1	KXH34899.1	EXF73653.1	KXH60802.1	OHE91326.1	OBR10123.1		KZL77968.1					TDZ16654.1						ESU16417.1	EWG55445.1	KNB09203.1					ATZ45976.1
	CAP_009737.1	KXH45758.1	KXH35787.1	EXF85971.1	KXH63304.1	OHE91550.1	OBR06311.1		KZL67665.1					TDZ16317.1						ESU12605.1	EWG53368.1	KNA95878.1					ATZ56294.1
	CAP_009745.1	KXH47803.1	KXH27793.1	EXF84609.1	KXH65062.1	OHE98475.1	OBR03240.1		KZL77239.1					TDZ26940.1						ESU15525.1	EWG37312.1	KNA93931.1					ATZ45569.1
	CAP_009754.1	KXH31225.1	KXH31913.1	EXF83472.1	KXH59660.1	OHE94025.1	OBR13503.1		KZL72855.1					TDZ14395.1						ESU15478.1	EWG54216.1	KNB13606.1					ATZ58178.1
	CAP_009759.1	KXH46382.1	KXH38950.1	EXF81742.1	KXH64234.1	OHE95048.1	OBR09060.1		KZL64512.1					TDZ22484.1						ESU06421.1	EWG40625.1	KNB04549.1					ATZ47940.1
	CAP_009760.1	KXH63261.1	KXH53023.1	EXF80890.1	KXH66471.1	OHF00583.1	OBR11106.1		KZL65363.1					TDZ16024.1						ESU15960.1	EWG48565.1	KNB16916.1					ATZ51859.1
	CAP_009773.1	KXH32258.1	KXH29397.1	EXF85321.1	KXH54473.1	OHE99344.1	OBR04880.1		KZL66154.1					TDZ15256.1						ESU14587.1	EWG55394.1	KNB08791.1					ATZ47091.1
	CAP_009788.1	KXH57667.1	KXH25750.1	EXF80745.1		OHF00217.1	OBR08506.1		KZL71524.1					TDZ14716.1						ESU15016.1	EWG39496.1	KNB16583.1					ATZ46012.1
	CAP_009825.1	KXH49117.1	KXH36444.1	EXF76636.1		OHE90713.1	OBR08979.1		KZL72783.1					TDZ18805.1						ESU14380.1	EWG51701.1	KNB17706.1					ATZ47464.1
	CAP_009828.1	KXH39196.1	KXH35366.1	EXF73071.1		OHF03057.1	OBR07513.1		KZL63736.1					TDZ26338.1						ESU09968.1	EWG37305.1	KNB12930.1					ATZ54547.1
	CAP_009846.1	KXH63636.1	KXH40408.1	EXF77140.1		OHE98878.1	OBR07208.1		KZL63462.1					TDZ21587.1						ESU16960.1	EWG43883.1	KNA99966.1					ATZ57429.1
	CAP_009867.1	KXH53726.1	KXH49755.1	EXF75415.1		OHE95346.1	OBR07938.1		KZL78267.1					TDZ20895.1						ESU07828.1	EWG46731.1	KNB07358.1					ATZ55628.1
	CAP_009874.1	KXH39478.1	KXH53583.1	EXF80684.1		OHF03313.1	OBR11558.1		KZL75553.1					TDZ18558.1						ESU10585.1	EWG54661.1	KNA99994.1					ATZ57085.1
	CAP_009898.1	KXH39073.1	KXH28702.1	EXF73832.1		OHE95287.1	OBR14870.1		KZL77804.1					TDZ20721.1						ESU10248.1	EWG47106.1	KNB03621.1					ATZ58397.1
	CAP_009919.1	KXH61506.1	KXH41099.1	EXF75429.1		OHE91058.1	OBR08765.1		KZL70670.1					TDZ16383.1						ESU09405.1	EWG50691.1	KNB13975.1					ATZ49401.1
	CAP_009936.1	KXH64866.1	KXH35864.1	EXF82779.1		OHF00741.1	OBR10406.1		KZL67554.1					TDZ18354.1						ESU13496.1	EWG44987.1	KNA94478.1					ATZ55460.1
	CAP_009946.1	KXH43275.1	KXH49064.1	EXF86574.1		OHF04358.1	OBR03756.1		KZL67562.1					TDZ16162.1						ESU18261.1	EWG50823.1	KNB07145.1					ATZ54040.1
	CAP_009968.1	KXH41375.1	KXH29242.1	EXF79282.1		OHE96597.1	OBR12047.1		KZL65496.1					TDZ25485.1						ESU13140.1	EWG45266.1	KNB06258.1					ATZ45718.1
	CAP_009971.1	KXH30672.1	KXH43016.1	EXF76173.1		OHE95732.1	OBR06685.1		KZL66713.1					TDZ22039.1						ESU12702.1	EWG45520.1	KNB18814.1					ATZ51293.1
	CAP_009999.1	KXH53402.1	KXH31778.1	EXF73454.1		OHE93260.1	OBR07070.1		KZL70537.1					TDZ16601.1						ESU14315.1	EWG50350.1	KNB15665.1					ATZ45431.1
	CAP_010010.1	KXH35977.1	KXH42920.1	EXF77455.1			OBR13468.1		KZL73736.1					TDZ25486.1						ESU08331.1	EWG51252.1	KNA96181.1					ATZ47872.1
	CAP_010032.1	KXH28493.1	KXH40895.1	EXF73339.1			OBR14245.1		KZL69965.1					TDZ25860.1						ESU08430.1	EWG46360.1	KNB01783.1					ATZ45289.1
	CAP_010037.1	KXH31352.1	KXH32368.1	EXF81193.1			OBR13842.1		KZL68990.1					TDZ21872.1						ESU15463.1	EWG40491.1	KNB18816.1					ATZ50608.1
	CAP_010066.1	KXH60584.1	KXH38469.1	EXF80944.1			OBR14080.1		KZL67179.1					TDZ26388.1						ESU05701.1	EWG53245.1	KNB20140.1					ATZ57424.1
	CAP_010090.1	KXH54591.1	KXH33067.1	EXF78712.1			OBR07501.1		KZL65158.1					TDZ21014.1						ESU05382.1	EWG36960.1	KNB00093.1					ATZ47753.1
	CAP_010178.1	KXH49020.1	KXH45638.1	EXF81182.1			OBR04178.1		KZL75516.1					TDZ22763.1						ESU10719.1	EWG53989.1	KNA97631.1					ATZ57645.1
	CAP_010189.1	KXH60005.1	KXH26612.1	EXF85955.1			OBR07886.1		KZL65810.1					TDZ27051.1						ESU06889.1	KYG13731.1	KNB11000.1					ATZ55842.1
	CAP_010190.1	KXH39936.1	KXH28992.1	EXF82563.1			OBR13684.1		KZL70314.1					TDZ21338.1						ESU09395.1	EWG54414.1	KNB07153.1					ATZ55519.1
	CAP_010198.1	KXH41065.1	KXH26607.1	EXF73172.1			OBR12961.1		KZL64848.1					TDZ22690.1						ESU14972.1	EWG35903.1	KNB20464.1					ATZ47922.1
	CAP_010208.1	KXH26397.1	KXH33601.1	EXF85397.1			OBR06618.1		KZL73975.1					TDZ22048.1						ESU06224.1	EWG53371.1	KNB18702.1					ATZ58041.1
	CAP_010240.1	KXH30716.1	KXH26280.1	EXF86143.1			OBR15746.1		KZL64557.1					TDZ16038.1						ESU13069.1	EWG55217.1	KNB03146.1					ATZ57442.1
	CAP_010275.1	KXH51365.1	KXH44716.1	EXF72982.1			OBR03825.1		KZL65881.1					TDZ22535.1						ESU12786.1	EWG51361.1	KNB14132.1					ATZ56289.1
	CAP_010314.1	KXH41041.1	KXH48325.1	EXF73171.1			OBR10822.1		KZL71233.1					TDZ15064.1						ESU07794.1	EWG45250.1	KNA99558.1					ATZ50965.1
	CAP_010354.1	KXH51205.1	KXH50136.1	EXF85845.1			OBR02768.1		KZL78194.1					TDZ24603.1							EWG46268.1	KNB17956.1					ATZ55488.1
	CAP_010369.1	KXH27130.1	KXH34320.1	EXF79088.1			OBR07267.1		KZL73445.1					TDZ25393.1							EWG49984.1	KNA96981.1					ATZ51109.1
	CAP_010378.1	KXH29678.1	KXH29568.1	EXF79434.1			OBR08728.1		KZL66026.1					TDZ22079.1							EWG49782.1	KNA95294.1					ATZ51274.1
	CAP_010401.1	KXH64603.1	KXH46174.1	EXF75216.1			OBR07518.1		KZL69907.1					TDZ21832.1							EWG37344.1	KNB18582.1					ATZ50136.1
	CAP_010431.1	KXH47645.1	KXH39878.1	EXF73361.1			OBR05878.1		KZL65364.1					TDZ14345.1							EWG44740.1	KNB13304.1					ATZ46094.1
	CAP_010448.1	KXH62099.1	KXH40696.1	EXF76089.1			OBR13405.1		KZL63845.1					TDZ15301.1							EWG48448.1	KNB14903.1					ATZ49879.1
	CAP_010458.1	KXH51622.1	KXH27828.1	EXF76086.1			OBR06403.1		KZL77225.1					TDZ18508.1							EWG47688.1	KNB10820.1					ATZ46157.1
	CAP_010492.1	KXH41357.1	KXH36704.1	EXF83626.1			OBR12912.1		KZL77221.1					TDZ15110.1							EWG48136.1	KNB13636.1					ATZ56159.1
	CAP_010501.1	KXH28492.1	KXH43439.1	EXF72904.1			OBR06151.1		KZL78229.1					TDZ14664.1							EWG53939.1	KNB07843.1					ATZ45876.1
	CAP_010502.1	KXH52162.1	KXH29004.1	EXF81638.1			OBR10269.1		KZL76080.1					TDZ21324.1							EWG40806.1	KNB13586.1					ATZ56246.1
	CAP_010506.1	KXH64432.1	KXH36197.1	EXF74412.1			OBR07812.1		KZL65722.1					TDZ16675.1							EWG46640.1	KNB17264.1					ATZ46171.1
	CAP_010547.1	KXH49713.1	KXH45278.1	EXF80266.1			OBR11900.1		KZL78258.1					TDZ14831.1							EWG44392.1	KNA93631.1					ATZ48679.1
	CAP_010574.1	KXH42005.1	KXH34845.1	EXF83123.1			OBR09893.1		KZL73272.1					TDZ27004.1							EWG37310.1	KNB19460.1					ATZ57252.1
	CAP_010617.1	KXH36183.1	KXH34995.1	EXF77670.1			OBR03900.1		KZL64136.1					TDZ18969.1							EWG49198.1	KNB03493.1					ATZ52609.1
	CAP_010671.1	KXH62174.1	KXH41723.1	EXF76806.1			OBR09297.1		KZL76536.1					TDZ24873.1							EWG55896.1	KNB16832.1					ATZ54902.1
	CAP_010689.1	KXH45404.1	KXH29417.1	EXF85418.1			OBR02492.1		KZL66798.1					TDZ26706.1							EWG48966.1	KNA96825.1					ATZ50920.1
	CAP_010690.1	KXH52131.1	KXH46849.1	EXF75912.1			OBR04153.1		KZL75856.1					TDZ16886.1							EWG48924.1	KNB13582.1					ATZ51008.1
	CAP_010709.1	KXH47058.1	KXH34032.1	EXF78976.1			OBR13831.1		KZL72957.1					TDZ17117.1							EWG37848.1	KNA99040.1					ATZ53567.1
	CAP_010719.1	KXH65229.1	KXH33948.1	EXF75657.1			OBR07141.1		KZL73448.1					TDZ15909.1							EWG54852.1	KNB20435.1					ATZ53779.1
	CAP_010723.1	KXH29645.1	KXH53667.1	EXF79354.1			OBR06589.1		KZL73788.1					TDZ24621.1							EWG38269.1	KNA95927.1					ATZ47754.1
	CAP_010729.1	KXH52347.1	KXH47511.1	EXF86210.1					KZL75335.1					TDZ22599.1							EWG49305.1	KNB14516.1					ATZ58488.1
	CAP_010757.1	KXH53881.1	KXH41224.1						KZL71200.1					TDZ26374.1							EWG51013.1	KNB17621.1					ATZ49787.1
	CAP_010765.1	KXH61606.1	KXH27412.1						KZL72508.1					TDZ24629.1							EWG51855.1	KNB13261.1					ATZ47908.1
	CAP_010770.1	KXH62456.1	KXH39321.1						KZL75916.1					TDZ19501.1							EWG53539.1	KNB19367.1					ATZ53140.1
	CAP_010803.1	KXH30695.1	KXH38960.1						KZL66669.1					TDZ25955.1							EWG54132.1	KNB10966.1					ATZ56030.1
	CAP_010814.1	KXH50246.1	KXH32637.1						KZL67552.1					TDZ22172.1							EWG48936.1	KNB15715.1					ATZ55870.1
	CAP_010855.1	KXH26365.1	KXH42638.1						KZL66959.1					TDZ22830.1							EWG50862.1	KNB13634.1					ATZ50386.1
	CAP_010888.1		KXH40084.1						KZL70346.1					TDZ22572.1							EWG38737.1	KNB06860.1					ATZ55101.1
	CAP_010908.1		KXH45656.1						KZL67174.1					TDZ16418.1							EWG41094.1	KNB05716.1					ATZ52870.1
	CAP_010910.1		KXH52036.1						KZL77892.1					TDZ24239.1							EWG37707.1	KNB19238.1					ATZ47684.1
	CAP_010916.1								KZL66463.1					TDZ17693.1							EWG46343.1	KNB08164.1					ATZ53757.1
	CAP_010949.1								KZL68710.1					TDZ25031.1							EWG52434.1	KNA99607.1					ATZ51727.1
	CAP_010985.1								KZL71386.1					TDZ17228.1							EWG36914.1	KNB07992.1					ATZ51757.1
	CAP_011011.1								KZL68362.1					TDZ16070.1							EWG44186.1	KNB10852.1					ATZ58040.1
	CAP_011030.1								KZL63832.1					TDZ14193.1							EWG48567.1	KNB04952.1					ATZ52129.1
	CAP_011153.1								KZL71953.1					TDZ17319.1							EWG46959.1	KNB06839.1					ATZ49865.1
	CAP_011165.1								KZL64102.1					TDZ17027.1							EWG39905.1	KNB15333.1					ATZ58008.1
	CAP_011183.1								KZL64103.1					TDZ21503.1							EWG41538.1	KNB16493.1					ATZ50727.1
	CAP_011258.1								KZL66703.1					TDZ14654.1							EWG44618.1	KNB07829.1					ATZ52656.1
	CAP_011259.1								KZL67301.1					TDZ18604.1							EWG52959.1	KNB10254.1					ATZ58485.1
	CAP_011310.1								KZL72843.1					TDZ16828.1							EWG39903.1	KNB00073.1					ATZ52629.1
	CAP_011315.1								KZL69913.1					TDZ22077.1							EWG53725.1	KNB10454.1					ATZ57646.1
	CAP_011318.1								KZL68693.1					TDZ21886.1							EWG48055.1	KNB06249.1					ATZ48677.1
	CAP_011323.1													TDZ21144.1							EWG38543.1	KNB01475.1					ATZ48731.1
	CAP_011360.1													TDZ18682.1							EWG53733.1	KNA97172.1					ATZ51909.1
	CAP_011371.1													TDZ15953.1							EWG50990.1	KNB02727.1					ATZ46823.1
	CAP_011374.1													TDZ26376.1							EWG54322.1	KNA95501.1					ATZ55232.1
	CAP_011381.1													TDZ18340.1							EWG38396.1	KNB07097.1					ATZ56288.1
	CAP_011394.1													TDZ26277.1							EWG46650.1	KNB06723.1					ATZ54530.1
	CAP_011396.1													TDZ16953.1							EWG51750.1	KNB01993.1					ATZ58200.1
	CAP_011399.1													TDZ25102.1							EWG55320.1	KNB06345.1					ATZ56272.1
	CAP_011401.1													TDZ20082.1							EWG41205.1	KNB00408.1					ATZ46582.1
	CAP_011402.1													TDZ14398.1							EWG54452.1	KNA95490.1					ATZ46967.1
	CAP_011421.1													TDZ23246.1							EWG47126.1	KNA97339.1					ATZ55032.1
	CAP_011439.1													TDZ13324.1							EWG52891.1	KNA96393.1					ATZ53117.1
	CAP_011462.1													TDZ25604.1							EWG49957.1	KNB00074.1					ATZ49898.1
	CAP_011516.1													TDZ21670.1							EWG36285.1	KNB06344.1					ATZ55929.1
	CAP_011525.1													TDZ25346.1							EWG53899.1	KNB02600.1					ATZ51910.1
	CAP_011533.1													TDZ15444.1							EWG47577.1	KNA96599.1					ATZ52900.1
	CAP_011534.1													TDZ19082.1							EWG49804.1	KNA98520.1					ATZ53092.1
	CAP_011549.1													TDZ16421.1							EWG41383.1	KNB18932.1					ATZ54249.1
	CAP_011556.1																				EWG48809.1	KNB06242.1					ATZ46378.1
	CAP_011624.1																				EWG46604.1	KNB15849.1					ATZ51084.1
	CAP_011642.1																				EWG39375.1	KNB01310.1					ATZ52477.1
	CAP_011678.1																				EWG37304.1	KNB17891.1					ATZ47614.1
	CAP_011700.1																				EWG45136.1	KNB19614.1					ATZ46931.1
	CAP_011713.1																				EWG54009.1	KNB16160.1					ATZ45191.1
	CAP_011735.1																				EWG42511.1	KNA99536.1					ATZ51972.1
	CAP_011754.1																				EWG45645.1	KNB07375.1					ATZ57918.1
	CAP_011757.1																				EWG45004.1	KNB00478.1					ATZ46490.1
	CAP_011802.1																				EWG42229.1	KNB01301.1					ATZ50344.1
	CAP_011828.1																				EWG48219.1	KNB10265.1					ATZ58786.1
	CAP_011830.1																				EWG36427.1	KNB01216.1					ATZ49180.1
	CAP_011852.1																				EWG50677.1	KNB18980.1					ATZ54901.1
	CAP_011892.1																				EWG47711.1	KNB17587.1					ATZ53844.1
	CAP_011973.1																				EWG47243.1	KNB20075.1					ATZ46796.1
	CAP_012013.1																				EWG41311.1	KNA99130.1
	CAP_012014.1																				EWG39611.1	KNB09702.1
	CAP_012016.1																				EWG41182.1	KNA99205.1
	CAP_012074.1																				EWG55290.1	KNB07096.1
	CAP_012075.1																				EWG45201.1	KNA98867.1
	CAP_012077.1																				EWG49973.1	KNB01522.1
	CAP_012100.1																				EWG48926.1	KNB05208.1
	CAP_012103.1																				EWG48282.1	KNB01187.1
	CAP_012106.1																				EWG45786.1	KNB13456.1
	CAP_012107.1																				EWG52051.1	KNA98141.1
	CAP_012130.1																				EWG55350.1	KNB08884.1
	CAP_012137.1																				EWG55657.1	KNA94898.1
	CAP_012152.1																				EWG43910.1	KNB18697.1
	CAP_012158.1																				EWG42406.1	KNB04835.1
	CAP_012178.1																				EWG37303.1	KNA99538.1
	CAP_012186.1																				EWG42601.1	KNA98482.1
	CAP_012212.1																				EWG55379.1	KNB05231.1
	CAP_012233.1																				EWG50802.1	KNB17665.1
	CAP_012280.1																				EWG49951.1	KNB09221.1
	CAP_012293.1																				EWG45739.1	KNB16101.1
	CAP_012344.1																				EWG45478.1	KNB19506.1
	CAP_012355.1																				EWG36439.1	KNB19377.1
	CAP_012356.1																				EWG51915.1	KNB07181.1
	CAP_012367.1																				EWG37514.1	KNB16967.1
	CAP_012386.1																				EWG41757.1	KNB20656.1
	CAP_012403.1																				EWG44305.1	KNB09430.1
	CAP_012406.1																				EWG49172.1	KNB13515.1
	CAP_012417.1																				EWG53202.1	KNA96595.1
	CAP_012423.1																				EWG55611.1	KNB02967.1
	CAP_012484.1																				EWG44807.1	KNB00415.1
	CAP_012500.1																				EWG48135.1	KNB03037.1
	CAP_012522.1																				EWG55910.1	KNB06594.1
	CAP_012554.1																				EWG39732.1	KNA98420.1
	CAP_012570.1																				EWG36363.1	KNA96005.1
	CAP_012592.1																				EWG51426.1	KNA94570.1
	CAP_012596.1																				EWG48259.1	KNB20756.1
	CAP_012601.1																				EWG36181.1	KNB17619.1
	CAP_012639.1																				EWG43213.1	KNB20019.1
	CAP_012641.1																				EWG51568.1	KNA96888.1
	CAP_012685.1																				EWG47512.1	KNB06779.1
	CAP_012686.1																				EWG50808.1	KNB01214.1
	CAP_012694.1																				EWG55630.1	KNB00951.1
	CAP_012729.1																				EWG45412.1	KNB06410.1
	CAP_012739.1																				EWG39950.1	KNB12912.1
	CAP_012758.1																				EWG44236.1	KNB15075.1
	CAP_012772.1																				EWG47297.1	KNB19847.1
	CAP_012781.1																				EWG49926.1	KNB06067.1
	CAP_012831.1																				EWG41735.1	KNB04233.1
	CAP_012846.1																				EWG45604.1	KNB09091.1
	CAP_012856.1																				EWG40364.1	KNB09726.1
	CAP_012863.1																				EWG50266.1	KNB04205.1
	CAP_012870.1																				EWG39296.1	KNA96604.1
	CAP_012874.1																				EWG52139.1	KNB07775.1
	CAP_012889.1																				EWG43279.1	KNB10704.1
	CAP_012936.1																				EWG49458.1	KNB04156.1
	CAP_012985.1																				EWG45897.1	KNB14199.1
	CAP_012988.1																				EWG54173.1	KNB08831.1
	CAP_012999.1																				EWG46438.1	KNB09120.1
	CAP_013003.1																				EWG49209.1	KNA98715.1
	CAP_013030.1																				EWG40281.1	KNA99657.1
	CAP_013050.1																				EWG45444.1	KNB03476.1
	CAP_013063.1																				EWG53010.1	KNB02873.1
	CAP_013076.1																				EWG37343.1	KNB04943.1
	CAP_013081.1																				EWG40276.1	KNA96411.1
	CAP_013086.1																				EWG41594.1	KNB02956.1
	CAP_013087.1																				EWG55251.1	KNB10630.1
	CAP_013113.1																				EWG50138.1	KNA95698.1
	CAP_013125.1																				EWG54816.1	KNB19267.1
	CAP_013137.1																				EWG47703.1	KNB14430.1
	CAP_013152.1																				EWG36446.1	KNB19606.1
	CAP_013187.1																				EWG48056.1	KNB14133.1
	CAP_013213.1																				EWG40299.1	KNB08163.1
	CAP_013216.1																				EWG47719.1	KNA98767.1
	CAP_013221.1																				EWG37302.1	KNA99949.1
	CAP_013230.1																				EWG43861.1	KNB09216.1
	CAP_013234.1																				EWG46653.1	KNA97202.1
	CAP_013246.1																				EWG45734.1	KNB03045.1
	CAP_013248.1																				EWG40622.1	KNB15699.1
	CAP_013254.1																				EWG35992.1	KNB18547.1
	CAP_013260.1																				EWG54893.1	KNB09014.1
	CAP_013261.1																				EWG53566.1	KNB05236.1
	CAP_013264.1																				EWG45470.1	KNB12382.1
	CAP_013275.1																				EWG53233.1	KNB12234.1
	CAP_013285.1																				EWG48155.1	KNB08019.1
	CAP_013291.1																				EWG50911.1	KNA98557.1
	CAP_013292.1																				EWG55002.1	KNB04660.1
	CAP_013365.1																				EWG45209.1	KNB10260.1
	CAP_013367.1																				EWG37298.1	KNB18572.1
	CAP_013377.1																				EWG53201.1	KNB12645.1
	CAP_013393.1																				EWG53011.1	KNA98183.1
	CAP_013399.1																				EWG54516.1	KNA97203.1
	CAP_013475.1																				EWG39677.1	KNB11747.1
	CAP_013495.1																				EWG36921.1	KNB19874.1
	CAP_013514.1																				EWG56025.1	KNB20091.1
	CAP_013536.1																				EWG53459.1	KNB10464.1
	CAP_013539.1																				EWG49107.1	KNB16455.1
	CAP_013544.1																				EWG37675.1	KNB06586.1
	CAP_013545.1																				EWG52892.1	KNA93637.1
	CAP_013550.1																				EWG38786.1	KNB02602.1
	CAP_013552.1																				EWG55597.1	KNB04444.1
	CAP_013553.1																				EWG53097.1	KNA95489.1
																					EWG37143.1	KNB19035.1
																					EWG35788.1	KNA99535.1
																					EWG41656.1	KNB16079.1
																					EWG46655.1	KNB09267.1
																					EWG53780.1	KNB14092.1
																					EWG41573.1	KNB07457.1
																					EWG41736.1	KNA94091.1
																					EWG39371.1	KNB04773.1
																					EWG40476.1	KNB19068.1
																					EWG37674.1	KNB13892.1
																					EWG53340.1	KNB12329.1
																					EWG41759.1	KNA94923.1
																					EWG49395.1	KNB03252.1
																					EWG41903.1	KNB04186.1
																					EWG39901.1	KNB01832.1
																					EWG43212.1	KNB20426.1
																					EWG41107.1	KNB07357.1
																					EWG42741.1	KNB00167.1
																					EWG45828.1	KNA98180.1
																					EWG45863.1	KNB17026.1
																					EWG40792.1	KNA99579.1
																					EWG41720.1	KNB14346.1
																					EWG48860.1	KNB00459.1
																					EWG44222.1	KNB20010.1
																					EWG39056.1	KNB16187.1
																					EWG45200.1	KNB12209.1
																					EWG48989.1	KNB18892.1
																					EWG42656.1	KNA97467.1
																					EWG36456.1	KNA94970.1
																					EWG39026.1	KNB02187.1
																					EWG35978.1	KNB02625.1
																					EWG38131.1	KNA96788.1
																					EWG40274.1	KNB01339.1
																					EWG43870.1	KNB04816.1
																					EWG37342.1	KNB10364.1
																					EWG37606.1	KNB06772.1
																					EWG54008.1	KNB05042.1
																					EWG51590.1	KNB17642.1
																					EWG43776.1	KNA98245.1
																					EWG45763.1	KNB13503.1
																					EWG49025.1	KNB09586.1
																					EWG53177.1	KNB19544.1
																					EWG54903.1	KNA98399.1
																					EWG45411.1	KNB05714.1
																					EWG41824.1	KNB03056.1
																					EWG46089.1	KNB11303.1
																					EWG49455.1	KNB20016.1
																					EWG48244.1	KNB07627.1
																					EWG40095.1	KNA97554.1
																					EWG47827.1	KNB06299.1
																					EWG36369.1	KNB17310.1
																					EWG38785.1	KNA98271.1
																					EWG38855.1	KNB20506.1
																					EWG51692.1	KNB14417.1
																					EWG53855.1	KNB03782.1
																					EWG41493.1	KNB17267.1
																					EWG45871.1	KNB19355.1
																					EWG46631.1	KNB06773.1
																					EWG40150.1	KNA97154.1
																					EWG48411.1	KNA97703.1
																					EWG49470.1	KNB03679.1
																					EWG49948.1	KNB10266.1
																					EWG46806.1	KNA95141.1
																					EWG41492.1	KNA95563.1
																					EWG44714.1	KNA95265.1
																					EWG40229.1	KNA98075.1
																					EWG47766.1	KNB06129.1
																					EWG36330.1	KNB06259.1
																					EWG42638.1	KNA98142.1
																					EWG53897.1	KNB17574.1
																					EWG48238.1	KNB04147.1
																					EWG48618.1	KNB18888.1
																					EWG39622.1	KNB01381.1
																					EWG41474.1	KNA94924.1
																					EWG48570.1	KNA95493.1
																					EWG49557.1	KNA95875.1
																					EWG35893.1	KNB06487.1
																					EWG42247.1	KNA96596.1
																					EWG42478.1	KNB06016.1
																					KYG13608.1	KNB12109.1
																					KYG13650.1	KNB02601.1
																					EWG52237.1	KNB17934.1
																					EWG42532.1	KNB10738.1
																					EWG39631.1	KNB20578.1
																					EWG45994.1	KNB20571.1
																					EWG39519.1	KNB01784.1
																					EWG47449.1	KNB20596.1
																					EWG47821.1	KNB07376.1
																					EWG37846.1	KNA96172.1
																					EWG49466.1	KNA96394.1
																					EWG44308.1	KNB10302.1
																					EWG41676.1	KNB02552.1
																					EWG54994.1	KNA95952.1
																					EWG37420.1	KNB16338.1
																					EWG54678.1	KNA98803.1
																					EWG40729.1	KNB17154.1
																					EWG55632.1	KNB04861.1
																					EWG46044.1	KNB00960.1
																					EWG39006.1	KNB08604.1
																					EWG54515.1	KNB09310.1
																					EWG36368.1	KNB07360.1
																					EWG38450.1	KNB00369.1
																					EWG42441.1	KNB05812.1
																					EWG48242.1	KNA97997.1
																					EWG46920.1	KNB04185.1
																					EWG51420.1	KNB09615.1
																					EWG53434.1	KNB18906.1
																					EWG49138.1	KNB04332.1
																					EWG49267.1	KNB04461.1
																					EWG45573.1	KNB19439.1
																					EWG51665.1	KNA94567.1
																					EWG55890.1	KNB13206.1
																					EWG43281.1	KNB13470.1
																					EWG36928.1	KNB12835.1
																					EWG54354.1	KNB15486.1
																					EWG54364.1	KNA99039.1
																					EWG35980.1	KNB18382.1
																					EWG39058.1	KNB17057.1
																					EWG40275.1	KNB04754.1
																					EWG36445.1	KNB15323.1
																					EWG36293.1	KNA96600.1
																					EWG54120.1	KNB04681.1
																					EWG41739.1	KNA99950.1
																					EWG55730.1	KNB05192.1
																					EWG51911.1	KNA94402.1
																					EWG49925.1	KNA97626.1
																					EWG39004.1	KNB03410.1
																					EWG36460.1	KNB17054.1
																					EWG41250.1	KNB04352.1
																					EWG48688.1	KNB11088.1
																					EWG36179.1	KNB04809.1
																					EWG44150.1	KNB18159.1
																					EWG54214.1	KNB07882.1
																					EWG53781.1	KNB18961.1
																					EWG54215.1	KNA94421.1
																					EWG44188.1	KNB10853.1
																					EWG43913.1	KNA97173.1
																					EWG45781.1	KNB06300.1
																					EWG36050.1	KNB17071.1
																					EWG47718.1	KNB16449.1
																					EWG45269.1	KNB12712.1
																					EWG45785.1	KNB13133.1
																					EWG48582.1	KNB08614.1
																					EWG54144.1	KNA99042.1
																					EWG44372.1	KNA94201.1
																					EWG48504.1	KNB16878.1
																					EWG48445.1	KNA98256.1
																					EWG52354.1	KNB06672.1
																					EWG39498.1	KNB04998.1
																					EWG53495.1	KNB07356.1
																					KYG13831.1	KNB12038.1
																					EWG52379.1	KNB13922.1
																					EWG36172.1	KNB14831.1
																					EWG37418.1	KNB01574.1
																					EWG51559.1	KNB11566.1
																					EWG36533.1	KNB16003.1
																					EWG41490.1	KNB01992.1
																					KYG13550.1	KNA97174.1
																					EWG36643.1	KNB08224.1
																					EWG52164.1	KNB19295.1
																					EWG40730.1	KNA99735.1
																					EWG53502.1	KNB18457.1
																					EWG40228.1	KNA99533.1
																					EWG55988.1	KNA95269.1
																					EWG53929.1	KNB18007.1
																					EWG44187.1	KNB10263.1
																					EWG41758.1	KNB11746.1
																					EWG45932.1	KNA96180.1
																					EWG42016.1	KNB15332.1
																					EWG54458.1	KNB17029.1
																					EWG39057.1	KNB19528.1
																					EWG47441.1	KNB18075.1
																					EWG41491.1	KNA94560.1
																					EWG45718.1	KNB03197.1
																					EWG41494.1	KNB03564.1
																					EWG36751.1	KNB14941.1
																					EWG48661.1	KNB07859.1
																					EWG42272.1	KNA98143.1
																					EWG41495.1	KNB03318.1
																					EWG46957.1	KNB11596.1
																					EWG49457.1	KNB14735.1
																					EWG37850.1	KNB02348.1
																					EWG45249.1	KNB11554.1
																					EWG49462.1	KNB03982.1
																					EWG36959.1	KNB07874.1
																					EWG46200.1	KNB08603.1
																					EWG50756.1	KNB01685.1
																					EWG40227.1	KNB08447.1
																					EWG55202.1	KNB10303.1
																					EWG40621.1	KNA95491.1
																					EWG43253.1	KNB17571.1
																					EWG48241.1	KNB19214.1
																					EWG36260.1	KNA98240.1
																					EWG41585.1	KNB09466.1
																					EWG42592.1	KNB06827.1
																					EWG46866.1	KNB12631.1
																					EWG50899.1	KNB06246.1
																					EWG54981.1	KNB14414.1
																					EWG54959.1	KNB03971.1
																					EWG41595.1	KNB20595.1
																					EWG53741.1	KNB03386.1
																					EWG45003.1	KNB01994.1
																					EWG52288.1	KNA97629.1
																					EWG47305.1	KNB06593.1
																					EWG48245.1	KNA94901.1
																					EWG39544.1	KNB17344.1
																					EWG55442.1	KNB13910.1
																					EWG39895.1	KNA97103.1
																					EWG46042.1	KNB06774.1
																					EWG44838.1	KNB08882.1
																					EWG48881.1	KNA99265.1
																					EWG45910.1	KNA96647.1
																					EWG37847.1	KNA94978.1
																					EWG36986.1	KNB03849.1
																					EWG48669.1	KNB14392.1
																					EWG50670.1	KNB13134.1
																					EWG54211.1	KNB08446.1
																					EWG55056.1	KNB12462.1
																					EWG44189.1	KNB08052.1
																					EWG36078.1	KNA96605.1
																					EWG41704.1	KNB00779.1
																					EWG53435.1	KNA93635.1
																					KYG13644.1	KNB03765.1
																					EWG55241.1	KNB12482.1
																					EWG47889.1	KNB08613.1
																					EWG44192.1	KNB12302.1
																					EWG51573.1	KNB06692.1
																					EWG55113.1	KNA97153.1
																					EWG50751.1	KNB08371.1
																					EWG54415.1	KNB03166.1
																					EWG40872.1	KNA93905.1
																					KYG13677.1	KNB09604.1
																					EWG54278.1	KNB14144.1
																					EWG47245.1	KNB01752.1
																					EWG50402.1	KNB07044.1
																					EWG48911.1	KNB07739.1
																					EWG42884.1	KNB09339.1
																					EWG41400.1	KNB04445.1
																					EWG41246.1	KNB01531.1
																					EWG43313.1	KNB20173.1
																					EWG55629.1	KNB15417.1
																					EWG40809.1	KNA99129.1
																					EWG42248.1	KNB16489.1
																					EWG47820.1	KNB01822.1
																					EWG53730.1	KNB01109.1
																					EWG53065.1	KNA95492.1
																					EWG43693.1	KNB07154.1
																					EWG52312.1	KNB14662.1
																					EWG46732.1	KNB18761.1
																					EWG41162.1	KNB18150.1
																					EWG38342.1	KNB09730.1
																					EWG37024.1	KNB14856.1
																					EWG40149.1	KNB06162.1
																					EWG48153.1	KNB06346.1
																					EWG39565.1	KNB02078.1
																					EWG43713.1	KNB11471.1
																					EWG38837.1	KNB09368.1
																					EWG43280.1	KNB19005.1
																					EWG46260.1	KNB16537.1
																					EWG37103.1	KNB14891.1
																					EWG40808.1	KNB06771.1
																					EWG53758.1	KNA97630.1
																					EWG41929.1	KNA99932.1
																					EWG51443.1	KNA94895.1
																					EWG52047.1	KNB20569.1
																					EWG53946.1	KNB04815.1
																					EWG37311.1	KNA98626.1
																					EWG41740.1	KNA97614.1
																					EWG54281.1	KNB20474.1
																					EWG48091.1	KNA98705.1
																					EWG49837.1	KNA99675.1
																					EWG40805.1	KNB00536.1
																					EWG55222.1	KNA96179.1
																					EWG40032.1	KNB00215.1
																					EWG50742.1	KNB07211.1
																					EWG53458.1	KNA96242.1
																					EWG53678.1	KNB17945.1
																					EWG39027.1	KNB00297.1
																					EWG45846.1	KNB18700.1
																					EWG46437.1	KNA98802.1
																					EWG40545.1	KNA95570.1
																					EWG39029.1	KNA95950.1
																					EWG46603.1	KNA95877.1
																					EWG55717.1	KNB13581.1
																					EWG36632.1	KNB07604.1
																					EWG40728.1	KNA95317.1
																					EWG45777.1	KNB20274.1
																					EWG46605.1	KNB10304.1
																					EWG40230.1	KNA95605.1
																					EWG53861.1	KNA96624.1
																					EWG39028.1	KNB03148.1
																					EWG45008.1	KNB08774.1
																					EWG40538.1	KNB02345.1
																					EWG40366.1	KNB05118.1
																					EWG54902.1	KNB12239.1
																					EWG49764.1	KNB06077.1
																					EWG52187.1	KNA94979.1
																					EWG41083.1	KNB18701.1
																					EWG44637.1	KNA96458.1
																					EWG52402.1	KNA98303.1
																					EWG53343.1	KNB20475.1
																					EWG40493.1	KNB18772.1
																					EWG40360.1	KNA98276.1
																					EWG45784.1	KNB11004.1
																					EWG36451.1	KNA93632.1
																					EWG45885.1	KNB08250.1
																					EWG55885.1	KNB18815.1
																					EWG40810.1	KNB06780.1
																					EWG44954.1	KNA99676.1
																					EWG56000.1	KNB01645.1
																					EWG51519.1	KNB09317.1
																					EWG46383.1	KNA94573.1
																					EWG37849.1	KNA97207.1
																					EWG49682.1	KNA96117.1
																					EWG43481.1	KNB19702.1
																					EWG36447.1	KNB11631.1
																					EWG40362.1	KNB09573.1
																					EWG50924.1	KNB02872.1
																					EWG39501.1	KNB12246.1
																					EWG46645.1	KNB12396.1
																					EWG37703.1	KNB06012.1
																					EWG48640.1	KNB20788.1
																					EWG50546.1	KNA96598.1
																					EWG53597.1	KNB19438.1
																					EWG45270.1	KNB12639.1
																					EWG55789.1	KNB08758.1
																					EWG55100.1	KNB16004.1
																					EWG43694.1	KNB18894.1
																					EWG48564.1	KNB15858.1
																					EWG52471.1	KNB00079.1
																					EWG54301.1	KNA95562.1
																					EWG44115.1	KNB00382.1
																					EWG41895.1	KNB02006.1
																					EWG54128.1	KNB07614.1
																					EWG43514.1	KNB13746.1
																					EWG37708.1	KNB03575.1
																					EWG45574.1	KNB10429.1
																					EWG44309.1	KNB03274.1
																					EWG40506.1	KNB18381.1
																					EWG46915.1	KNA95670.1
																					EWG53465.1	KNB07146.1
																					EWG49683.1	KNB09016.1
																					EWG55125.1	KNB05104.1
																					EWG44592.1	KNA97702.1
																					EWG51403.1	KNB16209.1
																					EWG44564.1	KNB14973.1
																					EWG39788.1	KNB17705.1
																					EWG43994.1	KNA97273.1
																					EWG43860.1	KNB10262.1
																					EWG46440.1	KNB20581.1
																					EWG50689.1	KNB15895.1
																					EWG42575.1	KNB03411.1
																					EWG48451.1	KNB09510.1
																					EWG43214.1	KNB11907.1
																					EWG54382.1	KNB10517.1
																					EWG49467.1	KNB19754.1
																					EWG40254.1	KNB06488.1
																					EWG44574.1	KNA98584.1
																					EWG41320.1	KNB15998.1
																					EWG46276.1	KNA95330.1
																					EWG53063.1	KNB16042.1
																					EWG41738.1	KNA94900.1
																					EWG49418.1	KNB12122.1
																					EWG49067.1	KNB13506.1
																					EWG39370.1	KNA95511.1
																					EWG50094.1	KNB19642.1
																					EWG42408.1	KNA97934.1
																					EWG53782.1	KNA96632.1
																					EWG50098.1	KNA94008.1
																					EWG40154.1	KNB02270.1
																					EWG49500.1	KNB09330.1
																					EWG37706.1	KNB08609.1
																					EWG54384.1	KNB01113.1
																					EWG45782.1	KNB02875.1
																					EWG46984.1	KNA95603.1
																					EWG46652.1	KNB01521.1
																					EWG35973.1	KNB20299.1
																					EWG46651.1	KNB05750.1
																					EWG41681.1	KNB14892.1
																					EWG55299.1	KNA98556.1
																					EWG37346.1	KNB19146.1
																					EWG49783.1	KNB00160.1
																					EWG46607.1	KNA97156.1
																					EWG52676.1	KNB00441.1
																					EWG36958.1	KNB11003.1
																					EWG43512.1	KNB12306.1
																					EWG39610.1	KNB05140.1
																					EWG40961.1	KNB18971.1
																					EWG36015.1	KNB20550.1
																					EWG49821.1	KNA95958.1
																					EWG39896.1	KNB19765.1
																					EWG40492.1	KNA94981.1
																					EWG49151.1	KNB06678.1
																					EWG36642.1	KNB03432.1
																					EWG41496.1	KNB05230.1
																					EWG39372.1	KNB06842.1
																					EWG53203.1	KNA95266.1
																					EWG55245.1	KNB03144.1
																					EWG38506.1	KNB09631.1
																					EWG41508.1	KNB18493.1
																					EWG53757.1	KNB14628.1
																					EWG51666.1	KNA98290.1
																					EWG44983.1	KNB15520.1
																					EWG36641.1	KNB07458.1
																					EWG53304.1	KNB12464.1
																					EWG53389.1	KNB13173.1
																					KYG13707.1	KNB14136.1
																					EWG37102.1	KNB20549.1
																					EWG51553.1	KNA98140.1
																					EWG53953.1	KNA99665.1
																					EWG54381.1	KNB01644.1
																					EWG50597.1	KNB18698.1
																					EWG51023.1	KNB18423.1
																					EWG54692.1	KNB20735.1
																					EWG49836.1	KNB07405.1
																					EWG41036.1	KNB04834.1
																					EWG52071.1	KNB00106.1
																					EWG53375.1	KNB20570.1
																					KYG13638.1	KNB09854.1
																					EWG41163.1	KNA96006.1
																					EWG37782.1	KNB06520.1
																					EWG41251.1	KNB02603.1
																					EWG36457.1	KNB15765.1
																					EWG49870.1	KNB16513.1
																					EWG39686.1	KNB12330.1
																					EWG54909.1	KNA99204.1
																					EWG35868.1	KNB00445.1
																					EWG50880.1	KNB19019.1
																					EWG54311.1	KNB06066.1
																					EWG42773.1	KNB06085.1
																					EWG55470.1	KNB00220.1
																					EWG40007.1	KNB12538.1
																					EWG42668.1	KNB04353.1
																					EWG40151.1	KNB03009.1
																					EWG40277.1	KNB17262.1
																					EWG40475.1	KNB06630.1
																					EWG36331.1	KNB15383.1
																					EWG41401.1	KNA95328.1
																					EWG48846.1	KNB01671.1
																					KYG13664.1	KNB06398.1
																					EWG53409.1	KNB05869.1
																						KNB16966.1
																						KNB06235.1
																						KNB20337.1
																						KNB05715.1
																						KNA94092.1
																						KNB02079.1
																						KNB06417.1
																						KNB03989.1
																						KNA98139.1
																						KNB18699.1
																						KNB01081.1
																						KNA98108.1
																						KNB15410.1
																						KNB04587.1
																						KNB06248.1
																						KNB04184.1
																						KNB12853.1
																						KNB10813.1
																						KNB14385.1
																						KNB16914.1
																						KNB14602.1
																						KNB00959.1
																						KNB09933.1
																						KNB12229.1
																						KNA97152.1
																						KNB07873.1
																						KNB17312.1
																						KNB10528.1
																						KNB08996.1
																						KNA99710.1
																						KNB07954.1
																						KNB03972.1
																						KNB01482.1
																						KNA95888.1
																						KNB12026.1
																						KNA93930.1
																						KNB08443.1
																						KNA97138.1
																						KNB17392.1
																						KNB07752.1
																						KNB06610.1
																						KNA96827.1
																						KNB05963.1
																						KNB01108.1
																						KNB06798.1
																						KNB12387.1
																						KNB13633.1
																						KNA99849.1
																						KNB01312.1
																						KNB08989.1
																						KNB17766.1
																						KNB03001.1
																						KNB08608.1
																						KNB14764.1
																						KNB05074.1
																						KNB03359.1
																						KNB08567.1
																						KNB04284.1
																						KNB15714.1
																						KNB18028.1
																						KNB18176.1
																						KNB02728.1
																						KNB02478.1
																						KNB14134.1
																						KNB01384.1
																						KNB07609.1
																						KNB18306.1
																						KNA99954.1
																						KNB17195.1
																						KNB09266.1
																						KNB06775.1
																						KNB06662.1
																						KNB07359.1
																						KNA98474.1
																						KNB18771.1
																						KNA99157.1
																						KNB06579.1
																						KNA97505.1
																						KNB17996.1
																						KNB05306.1
																						KNB05663.1
																						KNA97430.1
																						KNB20079.1
																						KNB06632.1
																						KNA96015.1
																						KNB12680.1
																						KNB00416.1
																						KNB09200.1
																						KNB18174.1
																						KNB12672.1
																						KNB12632.1
																						KNB02874.1
																						KNB17130.1
																						KNB03492.1
																						KNA96523.1
																						KNA96965.1
																						KNB17268.1
																						KNA99534.1
																						KNB19046.1
																						KNB03044.1
																						KNB03254.1
																						KNB06704.1
																						KNA98102.1
																						KNB06776.1
																						KNB09572.1
																						KNB14798.1
																						KNB08241.1
																						KNB07212.1
																						KNA99656.1
																						KNB13982.1
																						KNB20097.1
																						KNB14560.1
																						KNB02349.1
																						KNB13207.1
																						KNB05348.1
																						KNB17237.1
																						KNA94569.1
																						KNB04961.1
																						KNA95964.1
																						KNB05813.1
																						KNB04395.1
																						KNB09855.1
																						KNB13394.1
																						KNB17798.1
																						KNA94423.1
																						KNB20582.1
																						KNB07594.1
																						KNA97340.1
																						KNA99314.1
																						KNB01357.1
																						KNB13110.1
																						KNB08620.1
																						KNB10712.1
																						KNB18422.1
																						KNB12002.1
																						KNA96968.1
																						KNB09894.1
																						KNB09162.1
																						KNB14197.1
																						KNB12156.1
																						KNB11002.1
																						KNB09681.1
																						KNB13416.1
																						KNB03167.1
																						KNB18789.1
																						KNB08790.1
																						KNB00176.1
																						KNA95867.1
																						KNA98203.1
																						KNA94424.1
																						KNA93661.1
																						KNB08021.1
																						KNB06861.1
																						KNB06228.1
																						KNA99863.1
																						KNA99951.1
																						KNB04396.1
																						KNB06783.1
																						KNA94022.1
																						KNB12224.1
																						KNB17979.1
																						KNB03137.1
																						KNB09215.1
																						KNB06608.1
																						KNB01700.1
																						KNA96630.1
																						KNB01699.1
																						KNB20689.1
																						KNB04704.1
																						KNB04837.1
																						KNB08176.1
																						KNA95755.1
																						KNB12318.1
																						KNB08395.1
																						KNB13635.1
																						KNB06210.1
																						KNB12834.1
																						KNA98859.1
																						KNB04183.1
																						KNB12092.1
																						KNB20499.1
																						KNB12716.1
																						KNB13472.1
																						KNB19827.1
																						KNB05718.1
																						KNB03367.1
																						KNB04838.1
																						KNB04950.1
																						KNB09208.1
																						KNB17191.1
																						KNB02290.1
																						KNA95327.1
																						KNB17977.1
																						KNB08792.1
																						KNB08705.1
																						KNB18131.1
																						KNB09219.1
																						KNB08990.1
																						KNB17089.1
																						KNA96828.1
																						KNB04661.1
																						KNB18929.1
																						KNB03973.1
																						KNA99616.1
																						KNB11001.1
																						KNA97625.1
																						KNB14623.1
																						KNB18402.1
																						KNB10305.1
																						KNA97627.1
																						KNA99393.1
																						KNB03070.1
																						KNB07151.1
																						KNB05124.1
																						KNB10253.1
																						KNB08573.1
																						KNB13510.1
																						KNB10856.1
																						KNB09214.1
																						KNB06784.1
																						KNB18696.1
																						KNB19128.1
																						KNA99115.1
																						KNB18035.1
																						KNB13893.1
																						KNB09961.1
																						KNB01523.1
																						KNB16155.1
																						KNA96178.1
																						KNB10256.1
																						KNA96601.1
																						KNB04683.1
																						KNB19105.1
																						KNB13043.1
																						KNA96603.1
																						KNB16637.1
																						KNB10338.1
																						KNA95510.1
																						KNB09612.1
																						KNB19607.1
																						KNB00737.1
																						KNB18188.1
																						KNA96522.1
																						KNB08355.1
																						KNA94559.1
																						KNB03023.1
																						KNB06251.1
																						KNA95849.1
																						KNB03066.1
																						KNB16648.1
																						KNB12089.1
																						KNB04237.1
																						KNB15481.1
																						KNB01995.1
																						KNB03165.1
																						KNB04173.1
																						KNB18559.1
																						KNA94572.1
																						KNB20001.1
																						KNB10147.1
																						KNB01912.1
																						KNA94980.1
																						KNB07920.1
																						KNB14507.1
																						KNA94200.1
																						KNB03990.1
																						KNB00539.1
																						KNB06330.1
																						KNB01071.1
																						KNB20585.1
																						KNB17555.1
																						KNB01393.1
																						KNB09729.1
																						KNB08607.1
																						KNB10969.1
																						KNB00760.1
																						KNB19190.1
																						KNB16094.1
																						KNB01315.1
																						KNB08448.1
																						KNB05135.1
																						KNB10320.1
																						KNB09383.1
																						KNB01115.1
																						KNB09478.1
																						KNB10652.1
																						KNA97548.1
																						KNB03413.1
																						KNB04860.1
																						KNB04341.1
																						KNB01311.1
																						KNB16567.1
																						KNB06840.1
																						KNA94922.1
																						KNB20681.1
																						KNA95488.1
																						KNB13262.1
																						KNB16049.1
																						KNB17663.1
																						KNA94556.1
																						KNB13745.1
																						KNB05886.1
																						KNB15959.1
																						KNB20351.1
																						KNB07827.1
																						KNB03414.1
																						KNB02346.1
																						KNB12287.1
																						KNA95604.1
																						KNB07395.1
																						KNB09241.1
																						KNB17887.1
																						KNA95876.1
																						KNB04392.1
																						KNB15956.1
																						KNA94558.1
																						KNB02636.1
																						KNB01646.1
																						KNB04148.1
																						KNB13827.1
																						KNB07928.1
																						KNB10428.1
																						KNB09045.1
																						KNA99043.1
																						KNB14680.1
																						KNB02660.1
																						KNA99539.1
																						KNB04786.1
																						KNB16189.1
																						KNB04397.1
																						KNA94722.1
																						KNB02350.1
																						KNB06841.1
																						KNA95972.1
																						KNB19824.1
																						KNB13121.1
																						KNB15474.1
																						KNB00977.1
																						KNB16880.1
																						KNA96498.1
																						KNB06339.1
																						KNB17330.1
																						KNB03433.1
																						KNA98860.1
																						KNB10643.1
																						KNB14167.1
																						KNB14137.1
																						KNB17508.1
																						KNB16600.1
																						KNB04746.1
																						KNB03415.1
																						KNB17046.1
																						KNB20623.1
																						KNA95512.1
																						KNB17645.1
																						KNB20396.1
																						KNA99063.1
																						KNA99933.1
																						KNA97034.1
																						KNB01507.1
																						KNB16877.1
																						KNA96631.1
																						KNB18727.1
																						KNB16516.1
																						KNB13103.1
																						KNB11125.1
																						KNA99709.1
																						KNB18764.1
																						KNB05717.1
																						KNB17978.1
																						KNB12289.1
																						KNA97953.1
																						KNA96459.1
																						KNB08138.1
																						KNA94899.1
																						KNA98356.1
																						KNB12539.1
																						KNA95828.1
																						KNB18399.1
																						KNB03232.1

## Sheet: D
Homeobox-like domain gene list
Species:	C. scovillei	C. nymphaeae	C. simmondsii	C. fioriniae	C. salicis	C. orchidophilum	C. higginsianum	C. tanaceti	C. tofieldiae	C. incanum	C. graminicola	C. sublineola	C. chlorophyti	C. orbiculare	C. fructicola	C. gloeosporioides	V. dahliae	V. alfalfa	T. reesei	F. graminearum	F. verticillioides	F. oxysporum	M. oryzae	N. crassa	S. macrospora	S. sclerotiorum	B. cinerea	S. pombe	S. cerevisiae	C. albicans
Total No.:	206	36	37	35	37	37	36	29	43	51	32	46	36	31	37	31	35	24	29	37	77	73	29	37	32	126	45	24	31	31
List:	CAP_000023.1	KXH26422.1	KXH25126.1	EXF73388.1	KXH25897.1	OHE92284.1	OBR02382.1	TKW48360.1	KZL63472.1	OHW89500.1	EFQ24993.1	KDN60405.1	OLN80949.1	TDZ14395.1	ELA23410.1	EQB43479.1	EGY13677.1	EEY14639.1	EGR44977.1	ESU05482.1	EWG36921.1	KNA94090.1	EHA46267.1	EAA26589.2	CCC04937.1	EDN90727.1	ATZ45404.1	CAA17067.1	DAA06954.1	AOW26382.1
	CAP_000033.1	KXH26706.1	KXH29918.1	EXF73491.1	KXH27430.1	OHE92318.1	OBR02663.1	TKW49070.1	KZL63984.1	OHW89541.1	EFQ25025.1	KDN60711.1	OLN82215.1	TDZ14428.1	ELA24079.1	EQB43968.1	EGY13783.1	EEY14747.1	EGR45185.1	ESU05488.1	EWG36928.1	KNA94091.1	EHA46568.1	EAA26839.1	CCC06145.1	EDN91266.1	ATZ45681.1	CAA18643.2	DAA07066.1	AOW26571.1
	CAP_000063.1	KXH26870.1	KXH30177.1	EXF73615.1	KXH30339.1	OHE92436.1	OBR02891.1	TKW49936.1	KZL64103.1	OHW89545.1	EFQ25073.1	KDN60766.1	OLN82435.1	TDZ15253.1	ELA24139.1	EQB44263.1	EGY14064.1	EEY15029.1	EGR45292.1	ESU06378.1	EWG37702.1	KNA94092.1	EHA47077.1	EAA27312.2	CCC06639.1	EDN91382.1	ATZ45923.1	CAA19330.1	DAA07169.1	AOW26628.1
	CAP_000118.1	KXH27914.1	KXH30851.1	EXF73859.1	KXH30964.1	OHE92534.1	OBR03138.1	TKW50015.1	KZL64136.1	OHW89549.1	EFQ26162.1	KDN60774.1	OLN84431.1	TDZ15381.1	ELA24156.1	EQB44269.1	EGY14696.1	EEY15795.1	EGR45469.1	ESU06778.1	EWG37703.1	KNA94970.1	EHA47610.1	EAA27572.1	CCC07125.1	EDN91396.1	ATZ46012.1	CAA20679.1	DAA07361.1	AOW26713.1
	CAP_000130.1	KXH28075.1	KXH31429.1	EXF74982.1	KXH30966.1	OHE93394.1	OBR03203.1	TKW50124.1	KZL64512.1	OHW89557.1	EFQ26527.1	KDN61073.1	OLN85000.1	TDZ15400.1	ELA24457.1	EQB44344.1	EGY14762.1	EEY15966.1	EGR46634.1	ESU07279.1	EWG37704.1	KNA94977.1	EHA48209.1	EAA27627.2	CCC07407.1	EDN91419.1	ATZ46171.1	CAA22645.2	DAA07421.1	AOW26842.1
	CAP_000313.1	KXH28742.1	KXH32236.1	EXF76171.1	KXH31656.1	OHE93762.1	OBR03615.1	TKW50296.1	KZL64633.1	OHW89721.1	EFQ26692.1	KDN61366.1	OLN85101.1	TDZ16548.1	ELA24638.1	EQB44385.1	EGY14941.1	EEY15977.1	EGR47279.1	ESU07291.1	EWG37706.1	KNA94978.1	EHA48210.1	EAA27676.3	CCC08029.1	EDN91556.1	ATZ46885.1	CAA93114.1	DAA07512.1	AOW26903.1
	CAP_000330.1	KXH30227.1	KXH32927.1	EXF76587.1	KXH37171.1	OHE94558.1	OBR03825.1	TKW52344.1	KZL65340.1	OHW90366.1	EFQ26848.1	KDN61419.1	OLN85518.1	TDZ18049.1	ELA24683.1	EQB44703.1	EGY15583.1	EEY16169.1	EGR47906.1	ESU07597.1	EWG37707.1	KNA94979.1	EHA48348.1	EAA27792.3	CCC08194.1	EDN91611.1	ATZ47258.1	CAA93598.1	DAA07518.1	AOW27024.1
	CAP_000363.1	KXH31091.1	KXH33239.1	EXF76908.1	KXH45248.1	OHE94563.1	OBR04918.1	TKW52849.1	KZL65696.1	OHW90454.1	EFQ27087.1	KDN61477.1	OLN85526.1	TDZ18521.1	ELA24950.1	EQB45042.1	EGY15612.1	EEY16307.1	EGR48093.1	ESU07990.1	EWG37708.1	KNA94980.1	EHA48591.1	EAA27985.3	CCC08243.1	EDN91718.1	ATZ48057.1	CAA93700.1	DAA07566.1	AOW27446.1
	CAP_000364.1	KXH32068.1	KXH35160.1	EXF76980.1	KXH51770.1	OHE95080.1	OBR05090.1	TKW53451.1	KZL66008.1	OHW90671.1	EFQ27552.1	KDN62356.1	OLN85552.1	TDZ18558.1	ELA25912.1	EQB45126.1	EGY15864.1	EEY16467.1	EGR48275.1	ESU08190.1	EWG37709.1	KNA94981.1	EHA49352.1	EAA27988.3	CCC08296.1	EDN91742.1	ATZ48850.1	CAA93906.2	DAA07567.1	AOW27487.1
	CAP_000368.1	KXH33578.1	KXH35551.1	EXF77153.1	KXH53800.1	OHE95300.1	OBR05561.1	TKW54172.1	KZL66530.1	OHW91234.1	EFQ27599.1	KDN62465.1	OLN86351.1	TDZ18562.1	ELA27138.1	EQB45306.1	EGY16733.1	EEY17383.1	EGR48818.1	ESU08576.1	EWG38855.1	KNA96574.1	EHA49409.1	EAA28042.1	CCC08468.1	EDN91743.1	ATZ49398.1	CAB10000.1	DAA07749.1	AOW27575.1
	CAP_000376.1	KXH34777.1	KXH35834.1	EXF77524.1	KXH53946.1	OHE95468.1	OBR06146.1	TKW54981.1	KZL67132.1	OHW91275.1	EFQ27980.1	KDN63093.1	OLN86965.1	TDZ18615.1	ELA28327.1	EQB47365.1	EGY17841.1	EEY18221.1	EGR49357.1	ESU10523.1	EWG40621.1	KNA96964.1	EHA49773.1	EAA29539.2	CCC08677.1	EDN91819.1	ATZ49682.1	CAB10137.1	DAA07826.1	AOW27883.1
	CAP_000427.1	KXH37263.1	KXH35864.1	EXF77744.1	KXH53975.1	OHE95732.1	OBR06208.1	TKW55085.1	KZL67174.1	OHW91701.1	EFQ28052.1	KDN63706.1	OLN87612.1	TDZ18737.1	ELA28622.1	EQB47811.1	EGY18180.1	EEY18321.1	EGR49456.1	ESU11199.1	EWG40622.1	KNA96965.1	EHA50367.1	EAA29656.1	CCC09047.1	EDN91856.1	ATZ49683.1	CAB11205.1	DAA07978.1	AOW27966.1
	CAP_000447.1	KXH38842.1	KXH35865.1	EXF78106.1	KXH55072.1	OHE96346.1	OBR07122.1	TKW55587.1	KZL67736.1	OHW91961.1	EFQ28332.1	KDN63717.1	OLN87871.1	TDZ19134.1	ELA28755.1	EQB48239.1	EGY18452.1	EEY18827.1	EGR49941.1	ESU11440.1	EWG41989.1	KNA97060.1	EHA50982.1	EAA29820.1	CCC09320.1	EDN91979.1	ATZ49684.1	CAB11694.1	DAA08010.1	AOW27985.1
	CAP_000485.1	KXH38870.1	KXH35935.1	EXF78546.1	KXH56124.1	OHE96386.1	OBR07644.1	TKW55677.1	KZL67848.1	OHW92053.1	EFQ28530.1	KDN64712.1	OLN87904.1	TDZ19468.1	ELA28786.1	EQB48518.1	EGY18885.1	EEY19269.1	EGR50106.1	ESU11443.1	EWG42016.1	KNA97152.1	EHA50987.1	EAA29905.2	CCC10223.1	EDN92065.1	ATZ49685.1	CAB16221.1	DAA08100.1	AOW28638.1
	CAP_000496.1	KXH40364.1	KXH36197.1	EXF78849.1	KXH56513.1	OHE96544.1	OBR07831.1	TKW55777.1	KZL67851.1	OHW92533.1	EFQ28768.1	KDN64808.1	OLN88235.1	TDZ21357.1	ELA29086.1	EQB48892.1	EGY19309.1	EEY19736.1	EGR50462.1	ESU11483.1	EWG42231.1	KNA97153.1	EHA51524.1	EAA30766.2	CCC10412.1	EDN92761.1	ATZ50175.1	CAB16236.1	DAA08629.1	AOW29208.1
	CAP_000621.1	KXH40532.1	KXH36627.1	EXF78984.1	KXH57557.1	OHE96880.1	OBR08738.1	TKW56261.1	KZL68143.1	OHW92993.1	EFQ28921.1	KDN64860.1	OLN88238.1	TDZ22013.1	ELA29112.1	EQB49689.1	EGY19560.1	EEY20424.1	EGR50470.1	ESU11662.1	EWG42232.1	KNA97154.1	EHA51973.1	EAA32084.1	CCC10621.1	EDN92813.1	ATZ51215.1	CAB16408.1	DAA09250.1	AOW29217.1
	CAP_000688.1	KXH40723.1	KXH36681.1	EXF79282.1	KXH58639.1	OHE97015.1	OBR08900.1	TKW56993.1	KZL69453.1	OHW93374.1	EFQ29226.1	KDN65006.1	OLN88561.1	TDZ22039.1	ELA29841.1	EQB51523.1	EGY19588.1	EEY20753.1	EGR50488.1	ESU12910.1	EWG42592.1	KNA97155.1	EHA52179.1	EAA32162.1	CCC10924.1	EDN92816.1	ATZ51229.1	CAB46762.1	DAA09871.1	AOW29304.1
	CAP_000836.1	KXH41436.1	KXH37824.1	EXF79655.1	KXH58683.1	OHE97569.1	OBR09013.1	TKW57015.1	KZL69470.1	OHW93591.1	EFQ29699.1	KDN65151.1	OLN92082.1	TDZ22484.1	ELA30600.1	EQB52282.1	EGY19637.1	EEY20994.1	EGR50671.1	ESU12958.1	EWG43776.1	KNA97156.1	EHA52524.1	EAA32558.1	CCC11302.1	EDN92822.1	ATZ51512.1	CAB50967.1	DAA10112.1	AOW29389.1
	CAP_001376.1	KXH43375.1	KXH39860.1	EXF79711.1	KXH59570.1	OHE98099.1	OBR09566.1	TKW57370.1	KZL70268.1	OHW93628.1	EFQ29924.1	KDN65710.1	OLN92116.1	TDZ22685.1	ELA30859.1	EQB52973.1	EGY19998.1	EEY21136.1	EGR50860.1	ESU13292.1	EWG43777.1	KNA97202.1	EHA52816.1	EAA33098.2	CCC11382.1	EDN93245.1	ATZ51515.1	CAB52717.2	DAA10340.1	AOW29444.1
	CAP_001380.1	KXH43958.1	KXH40098.1	EXF79758.1	KXH59759.1	OHE98260.1	OBR10649.1	TKW57519.1	KZL70314.1	OHW93678.1	EFQ30164.1	KDN66382.1	OLN93926.1	TDZ22899.1	ELA30911.1	EQB53889.1	EGY20436.1	EEY21698.1	EGR51263.1	ESU13473.1	EWG43870.1	KNA97203.1	EHA52988.1	EAA33398.1	CCC11455.1	EDN93356.1	ATZ51598.1	CAB57917.1	DAA10506.1	AOW29483.1
	CAP_001390.1	KXH44629.1	KXH40753.1	EXF80140.1	KXH60456.1	OHE98779.1	OBR11720.1	TKW57844.1	KZL70678.1	OHW93867.1	EFQ30686.1	KDN66898.1	OLN94064.1	TDZ23098.1	ELA32651.1	EQB54484.1	EGY20624.1	EEY22164.1	EGR51345.1	ESU13713.1	EWG43909.1	KNA97204.1	EHA54568.1	EAA33437.1	CCC11480.1	EDN93358.1	ATZ51909.1	CAB76217.1	DAA11069.1	AOW29605.1
	CAP_001641.1	KXH45922.1	KXH43073.1	EXF80169.1	KXH60941.1	OHE99118.1	OBR12008.1	TKW57870.1	KZL70947.1	OHW94018.1	EFQ31935.1	KDN66899.1	OLN94239.1	TDZ23235.1	ELA33141.1	EQB54712.1	EGY20743.1	EEY22659.1	EGR51735.1	ESU13817.1	EWG43910.1	KNA97273.1	EHA54885.1	EAA33719.3	CCC11634.1	EDN93411.1	ATZ51910.1	CAB90139.1	DAA11099.1	AOW29912.1
	CAP_001680.1	KXH46587.1	KXH44028.1	EXF81040.1	KXH61781.1	OHE99543.1	OBR12216.1	TKW58488.1	KZL71200.1	OHW94324.1	EFQ32214.1	KDN67028.1	OLN95363.1	TDZ23392.1	ELA33512.1	EQB55155.1	EGY21008.1	EEY23216.1	EGR51851.1	ESU14237.1	EWG43911.1	KNA97505.1	EHA54910.1	EAA33888.1	CCC11737.1	EDN93457.1	ATZ52629.1	CAB91186.1	DAA11257.1	AOW30284.1
	CAP_001741.1	KXH47130.1	KXH44336.1	EXF81149.1	KXH62090.1	OHF00281.1	OBR12260.1	TKW58687.1	KZL71301.1	OHW94590.1	EFQ32278.1	KDN67101.1	OLN95566.1	TDZ23424.1	ELA34269.1	EQB55414.1	EGY21020.1	EEY23313.1	EGR51859.1	ESU14244.1	EWG43912.1	KNA97506.1	EHA54921.1	EAA34687.2	CCC13080.1	EDN93532.1	ATZ52707.1	CAC39280.1	DAA11305.1	AOW30472.1
	CAP_001786.1	KXH47653.1	KXH44716.1	EXF81182.1	KXH62952.1	OHF00405.1	OBR12571.1	TKW58750.1	KZL71435.1	OHW94714.1	EFQ33217.1	KDN67190.1	OLN95582.1	TDZ23609.1	ELA34509.1	EQB56374.1	EGY21225.1		EGR51891.1	ESU14594.1	EWG43913.1	KNA97507.1	EHA57017.1	EAA35016.1	CCC13273.1	EDN93538.1	ATZ53049.1		DAA11754.1	AOW30567.1
	CAP_002017.1	KXH48864.1	KXH44991.1	EXF81514.1	KXH63714.1	OHF00525.1	OBR13107.1	TKW58801.1	KZL71964.1	OHW94913.1	EFQ33514.1	KDN67237.1	OLN95613.1	TDZ24215.1	ELA34539.1	EQB57487.1	EGY21365.1		EGR52226.1	ESU15453.1	EWG43994.1	KNA98867.1	EHA57173.1	EAA35183.1	CCC13277.1	EDN93545.1	ATZ54249.1		DAA11871.1	AOW30811.1
	CAP_002055.1	KXH51597.1	KXH45172.1	EXF82115.1	KXH64474.1	OHF01068.1	OBR13503.1	TKW59008.1	KZL72307.1	OHW95187.1	EFQ34128.1	KDN67428.1	OLN95865.1	TDZ24545.1	ELA34914.1	EQB57527.1	EGY21567.1		EGR52346.1	ESU15463.1	EWG44186.1	KNB00110.1	EHA57401.1	EAA36141.1	CCC13694.1	EDN93663.1	ATZ54333.1		DAA11928.1	AOW30903.1
	CAP_002072.1	KXH52326.1	KXH45278.1	EXF82727.1	KXH64797.1	OHF01390.1	OBR13554.1	TKW59932.1	KZL72337.1	OHW95286.1	EFQ34487.1	KDN67576.1	OLN96499.1	TDZ25903.1	ELA34973.1	EQB58525.1	EGY22617.1		EGR52348.1	ESU15534.1	EWG44187.1	KNB00580.1	EHA57449.1	EAA36248.1	CCC13980.1	EDN93942.1	ATZ54437.1		DAA12198.1	AOW30917.1
	CAP_002089.1	KXH52379.1	KXH46689.1	EXF82728.1	KXH66005.1	OHF02213.1	OBR13555.1	TKW60126.1	KZL72778.1	OHW95378.1	EFQ34717.1	KDN67778.1	OLN96809.1	TDZ26539.1	ELA35347.1	EQB58984.1	EGY23039.1		EGR52415.1	ESU15562.1	EWG44188.1	KNB00760.1	EHA58027.1	EAA36257.3	CCC13981.1	EDN94073.1	ATZ54449.1		DAA12283.1	AOW31023.1
	CAP_002102.1	KXH60635.1	KXH47219.1	EXF83207.1	KXH66459.1	OHF02668.1	OBR13593.1		KZL72855.1	OHW95427.1	EFQ35180.1	KDN67939.1	OLN96962.1	TDZ26930.1	ELA35371.1	EQB59017.1	EGY23124.1			ESU15566.1	EWG44189.1	KNB00779.1		ESA41999.1	CCC14303.1	EDN94081.1	ATZ54901.1		DAA12286.1	AOW31300.1
	CAP_002247.1	KXH61606.1	KXH48502.1	EXF85828.1	KXH67151.1	OHF02751.1	OBR14022.1		KZL73268.1	OHW95531.1	EFQ36106.1	KDN68181.1	OLN97010.1	TDZ26972.1	ELA35415.1	EQB59197.1	EGY23222.1			ESU15960.1	EWG44190.1	KNB02187.1		ESA42000.1	CCC14501.1	EDN94132.1	ATZ54902.1		DAA12480.1	AOW31572.1
	CAP_002618.1	KXH62254.1	KXH48676.1	EXF86018.1	KXH67459.1	OHF03384.1	OBR14306.1		KZL73373.1	OHW95969.1	EFQ36578.1	KDN69128.1	OLN97292.1		ELA35417.1		EGY23399.1			ESU16171.1	EWG44191.1	KNB03044.1		ESA43128.1	CCC14603.1	EDN94266.1	ATZ55386.1
	CAP_002653.1	KXH63827.1	KXH49072.1	EXF86131.1	KXH67529.1	OHF03501.1	OBR15313.1		KZL73779.1	OHW96707.1		KDN69344.1	OLN97420.1		ELA35603.1		EGY23453.1			ESU16417.1	EWG44192.1	KNB03045.1		ESA43129.1		EDN94478.1	ATZ55896.1
	CAP_002806.1	KXH64528.1	KXH50506.1	EXF86159.1	KXH67664.1	OHF03586.1	OBR15846.1		KZL73957.1	OHW96729.1		KDN69482.1	OLN97519.1		ELA36324.1		EGY23632.1			ESU16436.1	EWG45444.1	KNB03679.1		ESA43547.1		EDN94531.1	ATZ56527.1
	CAP_002944.1	KXH64770.1	KXH52029.1	EXF86324.1	KXH68171.1	OHF04323.1	OBR15935.1		KZL74285.1	OHW96775.1		KDN69817.1	OLN97684.1		ELA36765.1		EGY23848.1			ESU16960.1	EWG45718.1	KNB03719.1		ESA43548.1		EDN94839.1	ATZ56750.1
	CAP_003249.1	KXH65234.1	KXH52510.1		KXH68938.1	OHF04552.1	OBR16522.1		KZL74776.1	OHW96941.1		KDN69954.1	OLN98029.1		ELA36994.1					ESU17959.1	EWG45739.1	KNB03972.1		ESA44017.1		EDN94901.1	ATZ56966.1
	CAP_003263.1		KXH52996.1		KXH69340.1	OHF04670.1			KZL75960.1	OHW96950.1		KDN70142.1			ELA37032.1					ESU18188.1	EWG45932.1	KNB03973.1		ESA44018.1		EDN95194.1	ATZ57689.1
	CAP_003280.1								KZL76994.1	OHW96952.1		KDN70559.1									EWG45947.1	KNB04461.1				EDN95217.1	ATZ57822.1
	CAP_003445.1								KZL77081.1	OHW97217.1		KDN70890.1									EWG46104.1	KNB04961.1				EDN95219.1	ATZ57823.1
	CAP_003657.1								KZL77225.1	OHW97559.1		KDN71526.1									EWG46268.1	KNB05063.1				EDN95585.1	ATZ58006.1
	CAP_003660.1								KZL77229.1	OHW98502.1		KDN71697.1									EWG46583.1	KNB06246.1				EDN95671.1	ATZ58192.1
	CAP_003850.1								KZL77234.1	OHW98523.1		KDN72022.1									EWG46645.1	KNB06827.1				EDN95697.1	ATZ58335.1
	CAP_004175.1								KZL77633.1	OHW98653.1		KDN72116.1									EWG46650.1	KNB06860.1				EDN95708.1	ATZ58336.1
	CAP_004237.1									OHW98860.1		KDN72128.1									EWG46651.1	KNB06861.1				EDN95756.1	ATZ58485.1
	CAP_004279.1									OHW99321.1		KDN72148.1									EWG46652.1	KNB07181.1				EDN95803.1	ATZ58709.1
	CAP_004346.1									OHW99905.1		KDN72291.1									EWG46653.1	KNB07920.1				EDN95830.1
	CAP_004367.1									OHX00020.1											EWG46957.1	KNB07928.1				EDN95831.1
	CAP_004419.1									OHX00465.1											EWG46959.1	KNB08086.1				EDN95907.1
	CAP_004612.1									OHX00704.1											EWG47106.1	KNB08250.1				EDN95913.1
	CAP_004622.1									OHX01013.1											EWG47126.1	KNB08553.1				EDN95953.1
	CAP_004745.1									OHX01204.1											EWG48219.1	KNB08607.1				EDN96047.1
	CAP_004836.1																				EWG49455.1	KNB08608.1				EDN96079.1
	CAP_004838.1																				EWG49456.1	KNB08609.1				EDN96249.1
	CAP_004898.1																				EWG49457.1	KNB08613.1				EDN96283.1
	CAP_004902.1																				EWG49458.1	KNB08614.1				EDN96392.1
	CAP_005086.1																				EWG49459.1	KNB09894.1				EDN96394.1
	CAP_005322.1																				EWG49460.1	KNB10320.1				EDN96506.1
	CAP_005734.1																				EWG49461.1	KNB11303.1				EDN96513.1
	CAP_005764.1																				EWG49462.1	KNB13110.1				EDN96641.1
	CAP_005766.1																				EWG49463.1	KNB14764.1				EDN96931.1
	CAP_005822.1																				EWG49464.1	KNB14973.1				EDN97093.1
	CAP_005863.1																				EWG49465.1	KNB16449.1				EDN97116.1
	CAP_005961.1																				EWG49466.1	KNB16583.1				EDN97138.1
	CAP_005966.1																				EWG49467.1	KNB16610.1				EDN97168.1
	CAP_005977.1																				EWG49468.1	KNB17344.1				EDN97427.1
	CAP_006024.1																				EWG49469.1	KNB17544.1				EDN97516.1
	CAP_006120.1																				EWG49470.1	KNB17545.1				EDN97517.1
	CAP_006274.1																				EWG49836.1	KNB17571.1				EDN97523.1
	CAP_006302.1																				EWG49837.1	KNB17956.1				EDN97538.1
	CAP_006374.1																				EWG50266.1	KNB18381.1				EDN97552.1
	CAP_006386.1																				EWG52379.1	KNB18572.1				EDN97572.1
	CAP_006412.1																				EWG52902.1	KNB18894.1				EDN97634.1
	CAP_006469.1																				EWG53725.1	KNB19256.1				EDN97701.1
	CAP_006569.1																				EWG53733.1					EDN97748.1
	CAP_006766.1																				EWG54555.1					EDN97869.1
	CAP_006770.1																				EWG55039.1					EDN98259.1
	CAP_006779.1																				KYG13585.1					EDN98316.1
	CAP_006806.1																									EDN98520.1
	CAP_006847.1																									EDN98826.1
	CAP_006848.1																									EDN98858.1
	CAP_006873.1																									EDN99218.1
	CAP_006946.1																									EDN99351.1
	CAP_006993.1																									EDN99447.1
	CAP_007002.1																									EDN99641.1
	CAP_007023.1																									EDN99830.1
	CAP_007056.1																									EDN99966.1
	CAP_007099.1																									EDO00059.1
	CAP_007117.1																									EDO00206.1
	CAP_007142.1																									EDO00238.1
	CAP_007334.1																									EDO00270.1
	CAP_007538.1																									EDO00352.1
	CAP_007591.1																									EDO00416.1
	CAP_007675.1																									EDO00498.1
	CAP_007913.1																									EDO00499.1
	CAP_007942.1																									EDO00584.1
	CAP_007943.1																									EDO00595.1
	CAP_007947.1																									EDO00732.1
	CAP_008067.1																									EDO00827.1
	CAP_008110.1																									EDO00854.1
	CAP_008143.1																									EDO01013.1
	CAP_008381.1																									EDO01303.1
	CAP_008524.1																									EDO01549.1
	CAP_008763.1																									EDO01632.1
	CAP_008797.1																									EDO01642.1
	CAP_008805.1																									EDO01646.1
	CAP_008811.1																									EDO01828.1
	CAP_008817.1																									EDO02046.1
	CAP_008821.1																									EDO02775.1
	CAP_008842.1																									EDO02973.1
	CAP_008872.1																									EDO02974.1
	CAP_008875.1																									EDO03396.1
	CAP_008893.1																									EDO03475.1
	CAP_008906.1																									EDO03501.1
	CAP_009111.1																									EDO03810.1
	CAP_009155.1																									EDO03973.1
	CAP_009435.1																									EDO04010.1
	CAP_009472.1																									EDO04025.1
	CAP_009549.1																									EDO04447.1
	CAP_009649.1																									EDO04494.1
	CAP_009707.1																									EDO04592.1
	CAP_009737.1																									EDO04596.1
	CAP_009745.1																									EDO04664.1
	CAP_009754.1																									EDO04844.1
	CAP_009773.1																									EDO04891.1
	CAP_009788.1																									EDO04900.1
	CAP_009828.1																									EDO04977.1
	CAP_009936.1
	CAP_010032.1
	CAP_010037.1
	CAP_010066.1
	CAP_010178.1
	CAP_010275.1
	CAP_010314.1
	CAP_010354.1
	CAP_010369.1
	CAP_010431.1
	CAP_010501.1
	CAP_010506.1
	CAP_010617.1
	CAP_010765.1
	CAP_010803.1
	CAP_010855.1
	CAP_010908.1
	CAP_010985.1
	CAP_011165.1
	CAP_011259.1
	CAP_011310.1
	CAP_011315.1
	CAP_011318.1
	CAP_011323.1
	CAP_011371.1
	CAP_011374.1
	CAP_011439.1
	CAP_011533.1
	CAP_011534.1
	CAP_011556.1
	CAP_011624.1
	CAP_011830.1
	CAP_011852.1
	CAP_012016.1
	CAP_012074.1
	CAP_012077.1
	CAP_012100.1
	CAP_012103.1
	CAP_012106.1
	CAP_012107.1
	CAP_012130.1
	CAP_012137.1
	CAP_012152.1
	CAP_012158.1
	CAP_012178.1
	CAP_012186.1
	CAP_012293.1
	CAP_012344.1
	CAP_012355.1
	CAP_012367.1
	CAP_012417.1
	CAP_012423.1
	CAP_012522.1
	CAP_012596.1
	CAP_012639.1
	CAP_012686.1
	CAP_012781.1
	CAP_012831.1
	CAP_012846.1
	CAP_012856.1
	CAP_012870.1
	CAP_012874.1
	CAP_012985.1
	CAP_012988.1
	CAP_012999.1
	CAP_013030.1
	CAP_013081.1
	CAP_013086.1
	CAP_013087.1
	CAP_013213.1
	CAP_013246.1
	CAP_013248.1
	CAP_013254.1
	CAP_013264.1
	CAP_013275.1
	CAP_013292.1
	CAP_013367.1
	CAP_013377.1
	CAP_013514.1
	CAP_013536.1

## Sheet: E
Homeobox gene list
Species:	C. scovillei	C. nymphaeae	C. simmondsii	C. fioriniae	C. salicis	C. orchidophilum	C. higginsianum	C. tanaceti	C. tofieldiae	C. incanum	C. graminicola	C. sublineola	C. chlorophyti	C. orbiculare	C. fructicola	C. gloeosporioides	V. dahliae	V. alfalfa	T. reesei	F. graminearum	F. verticillioides	F. oxysporum	M. oryzae	N. crassa	S. macrospora	S. sclerotiorum	B. cinerea	S. pombe	S. cerevisiae	C. albicans
Total No.:	10	10	11	10	10	10	10	8	11	11	8	9	10	9	11	8	13	9	7	12	27	22	7	8	7	9	10	2	9	4
List:	CAP_010617.1	KXH26706.1	KXH40753.1	EXF76171.1	KXH53975.1	OHE94558.1	OBR13554.1	TKW50124.1	KZL76994.1	OHW93628.1	EFQ27980.1	KDN64860.1	OLN94239.1	TDZ26539.1	ELA25912.1	EQB57487.1	EGY21008.1	EEY16169.1	EGR50488.1	ESU14244.1	EWG46104.1	KNA94092.1	EHA57449.1	EAA27988.3	CCC08194.1	EDN96641.1	ATZ48057.1	CAB57917.1	DAA07421.1	AOW30472.1
	CAP_005764.1	KXH65234.1	KXH43073.1	EXF82115.1	KXH31656.1	OHF04323.1	OBR09013.1	TKW59932.1	KZL77234.1	OHW93867.1	EFQ34487.1	KDN60711.1	OLN82435.1	TDZ15253.1	ELA29112.1	EQB44385.1	EGY21225.1	EEY15966.1	EGR49357.1	ESU12958.1	EWG46653.1	KNB03045.1	EHA50982.1	ESA44018.1	CCC13273.1	EDO00238.1	ATZ53049.1	CAA93700.1	DAA07518.1	AOW29605.1
	CAP_003850.1	KXH45922.1	KXH30177.1	EXF76908.1	KXH67664.1	OHE95732.1	OBR09566.1	TKW50015.1	KZL71964.1	OHW97559.1	EFQ32278.1	KDN65151.1	OLN97292.1	TDZ18558.1	ELA35417.1	EQB49689.1	EGY18180.1	EEY14747.1	EGR52415.1	ESU18188.1	EWG46652.1	KNB08609.1	EHA49352.1	ESA44017.1	CCC09047.1	EDN92816.1	ATZ54902.1		DAA08010.1	AOW29912.1
	CAP_001376.1	KXH51597.1	KXH35864.1	EXF73388.1	KXH58683.1	OHE98260.1	OBR07122.1	TKW57370.1	KZL66530.1	OHW95531.1	EFQ29226.1	KDN70559.1	OLN88238.1	TDZ23392.1	ELA34509.1	EQB59017.1	EGY23453.1	EEY16307.1	EGR46634.1	ESU11443.1	EWG46651.1	KNA97204.1	EHA50987.1	EAA35183.1	CCC13981.1	EDN96392.1	ATZ54901.1		DAA09871.1	AOW30567.1
	CAP_010985.1	KXH26870.1	KXH25126.1	EXF73615.1	KXH57557.1	OHF02751.1	OBR13555.1	TKW54981.1	KZL64136.1	OHW95187.1	EFQ25025.1	KDN66899.1	OLN85000.1	TDZ22899.1	ELA24950.1	EQB55414.1	EGY21567.1	EEY19736.1	EGR49456.1	ESU16171.1	EWG46650.1	KNA97203.1	EHA51524.1	EAA29539.2	CCC10412.1	EDN95756.1	ATZ45923.1		DAA12286.1
	CAP_000836.1	KXH30227.1	KXH31429.1	EXF83207.1	KXH55072.1	OHE96386.1	OBR05090.1	TKW49936.1	KZL77225.1	OHW93678.1	EFQ28768.1	KDN70142.1	OLN86965.1	TDZ26972.1	ELA24079.1	EQB43968.1	EGY14696.1	EEY23313.1	EGR51263.1	ESU11440.1	EWG43910.1	KNA97202.1	EHA54921.1	EAA32084.1	CCC13980.1	EDO02046.1	ATZ45681.1		DAA11754.1
	CAP_001741.1	KXH38842.1	KXH32236.1	EXF77153.1	KXH62090.1	OHE94563.1	OBR15935.1	TKW57870.1	KZL71200.1	OHW91701.1	EFQ29699.1	KDN66898.1	OLN86351.1	TDZ22039.1	ELA29086.1	EQB43479.1	EGY23222.1	EEY20424.1	EGR47906.1	ESU06378.1	EWG43911.1	KNB07920.1	EHA52524.1	EAA32558.1	CCC10223.1	EDN91266.1	ATZ58336.1		DAA11257.1
	CAP_006569.1	KXH33578.1	KXH36197.1	EXF78106.1	KXH30966.1	OHE99118.1	OBR12008.1	TKW60126.1	KZL73779.1	OHW98653.1	EFQ33217.1	KDN63093.1	OLN88235.1	TDZ19468.1	ELA24156.1	EQB44263.1	EGY23399.1	EEY21136.1		ESU14237.1	EWG43913.1	KNB00110.1		EAA27985.3		EDO01828.1	ATZ58335.1		DAA07566.1
	CAP_005766.1	KXH40532.1	KXH35551.1	EXF78984.1	KXH60456.1	OHE97569.1	OBR07644.1		KZL74285.1	OHW90454.1		KDN67778.1	OLN95865.1	TDZ18562.1	ELA35415.1		EGY16733.1	EEY18321.1		ESU15566.1	EWG43909.1	KNB08608.1				EDN96394.1	ATZ51229.1		DAA07567.1
	CAP_004175.1	KXH47653.1	KXH47219.1	EXF77744.1	KXH67151.1	OHF01068.1	OBR11720.1		KZL68143.1	OHW94324.1			OLN85552.1		ELA30600.1		EGY23632.1			ESU15534.1	EWG43912.1	KNB08607.1					ATZ51515.1
			KXH35865.1						KZL73373.1	OHW91275.1					ELA30859.1		EGY13783.1			ESU15562.1	EWG37706.1	KNB05063.1
																	EGY21365.1			ESU13292.1	EWG45932.1	KNA94091.1
																	EGY18452.1				EWG45947.1	KNB08614.1
																					EWG48219.1	KNB08613.1
																					EWG42592.1	KNB03973.1
																					EWG37709.1	KNA96574.1
																					EWG37708.1	KNB03044.1
																					EWG53733.1	KNB08086.1
																					EWG53725.1	KNB07928.1
																					EWG37702.1	KNA94090.1
																					EWG42232.1	KNB03972.1
																					KYG13585.1	KNB14764.1
																					EWG37707.1
																					EWG37704.1
																					EWG37703.1
																					EWG46645.1
																					EWG42231.1

## Sheet: F
Group	No. of Dom.	Interpro ID	Domain Name	S. covillei	C. nymphaeae	C. simmondsii	C. fioriniae	C. salicis	C. orchidophilum	C. higginsianum	C. tanaceti	C. tofieldiae	C. incanum	C. graminicola	C. sublineola	C. chlorophyti	C. orbiculare	C. fructicola	C. gloeosporioides	V. alfalfa	V. dahliae	T. reesei	F. graminearum	F. verticillioides	F. oxysporum	M. oryzae	N. crassa	S. macrospora	S. sclerotiorum	B. cinerea	S. pombe	S. cerevisiae	C. albicans
1	6	IPR001356 + IPR013087 + IPR013087 + IPR013087 + IPR036291 + IPR008927	Homeobox domain + Zinc finger C2H2-type + Zinc finger C2H2-type + Zinc finger C2H2-type + NAD(P)-binding domain superfamily + "6-phosphogluconate dehydrogenase-like, C-terminal domain superfamily"	0	0	0	0	1	0	0	0	0	0	0	0	0	0	0	0	0	0	0	0	0	0	0	0	0	0	0	0	0	0
2	5	IPR001356 + IPR013087 + IPR013087 + IPR006600 + IPR021833	Homeobox domain + Zinc finger C2H2-type + Zinc finger C2H2-type + HTH CenpB-type DNA-binding domain + Protein of unknown function DUF3425	0	0	0	0	0	0	0	0	0	0	0	0	0	1	0	0	0	0	0	0	0	0	0	0	0	0	0	0	0	0
3	5	IPR001356 + IPR013087 + IPR013087 + IPR013087 + IPR006600	Homeobox domain + Zinc finger C2H2-type + Zinc finger C2H2-type + Zinc finger C2H2-type + HTH CenpB-type DNA-binding domain	0	0	0	0	0	0	0	0	0	0	1	0	1	0	1	1	1	1	0	1	0	2	0	1	1	0	0	0	0	0
4	4	IPR001356 + IPR013087 + IPR013087 + IPR006600	Homeobox domain + Zinc finger C2H2-type + Zinc finger C2H2-type + HTH CenpB-type DNA-binding domain	1	1	1	1	1	1	1	0	1	1	0	1	0	0	0	0	0	0	0	0	0	0	0	0	0	0	0	0	0	0
5	4	IPR001356 + IPR013087 + IPR013087 + IPR013087	Homeobox domain + Zinc finger C2H2-type + Zinc finger C2H2-type + Zinc finger C2H2-type	1	2	2	2	0	2	2	3	2	2	1	0	2	2	4	1	1	2	2	0	4	3	1	0	0	0	0	0	0	0
6	3	IPR001356 + IPR013087 + IPR013087	Homeobox domain + Zinc finger C2H2-type + Zinc finger C2H2-type	1	1	1	1	2	1	1	0	2	1	1	2	1	0	1	1	2	3	0	2	2	1	0	0	0	1	1	0	0	0
7	2	IPR001356 + IPR036873	Homeobox domain + Rhodanese-like domain superfamily	1	1	1	1	1	1	1	0	1	1	0	1	1	1	1	0	0	0	1	1	1	3	1	1	1	0	0	0	0	0
8	1	IPR001356	Homeobox domain	6	5	6	5	5	5	5	5	5	6	5	5	5	5	4	5	5	6	3	6	18	11	5	6	5	8	8	2	9	4
9	2	IPR014710 + IPR001356	RmlC-like jelly roll fold + Homeobox domain	0	0	0	0	0	0	0	0	0	0	0	0	0	0	0	0	0	1	0	0	0	0	0	0	0	0	0	0	0	0
10	3	IPR020846 + IPR001356 + IPR013087	Major facilitator superfamily domain + Homeobox domain + Zinc finger C2H2-type	0	0	0	0	0	0	0	0	0	0	0	0	0	0	0	0	0	0	0	1	0	0	0	0	0	0	0	0	0	0
11	3	IPR001005 + IPR001005 + IPR001356	SANT/Myb domain + SANT/Myb domain + Homeobox domain	0	0	0	0	0	0	0	0	0	0	0	0	0	0	0	0	0	0	0	0	0	0	0	0	0	0	1	0	0	0
12	5	IPR001356 + IPR013087 + IPR013087 + IPR013087 + IPR009057	Homeobox domain + Zinc finger C2H2-type + Zinc finger C2H2-type + Zinc finger C2H2-type + Homeobox-like domain superfamily	0	0	0	0	0	0	0	0	0	0	0	0	0	0	0	0	0	0	0	1	2	2	0	0	0	0	0	0	0	0
13	5	IPR001356 + IPR013087 + IPR013087 + IPR006600 + IPR006600	Homeobox domain + Zinc finger C2H2-type + Zinc finger C2H2-type + HTH CenpB-type DNA-binding domain + HTH CenpB-type DNA-binding domain	0	0	0	0	0	0	0	0	0	0	0	0	0	0	0	0	0	0	1	0	0	0	0	0	0	0	0	0	0	0
14	3	IPR009057 + IPR004875 + IPR036361	Homeobox-like domain superfamily + DDE superfamily endonuclease domain + SAP domain superfamily	0	0	0	0	0	0	0	0	0	0	0	0	0	0	0	0	0	0	0	0	0	1	0	0	0	0	0	0	0	0
15	3	IPR009057 + IPR009057 + IPR013958	Homeobox-like domain superfamily + Homeobox-like domain superfamily + DASH complex subunit Dad1	0	0	0	0	0	0	0	0	0	0	0	0	0	0	0	0	0	0	1	0	0	0	0	0	0	0	0	0	0	0
16	3	IPR013087 + IPR013087 + IPR009057	Zinc finger C2H2-type + Zinc finger C2H2-type + Homeobox-like domain superfamily	0	1	1	1	0	0	0	0	0	0	0	0	0	0	0	0	0	0	0	0	0	0	0	0	0	0	0	0	0	0
17	4	IPR013087 + IPR013087 + IPR013087 + IPR009057	Zinc finger C2H2-type + Zinc finger C2H2-type + Zinc finger C2H2-type + Homeobox-like domain superfamily	0	0	0	0	0	0	0	0	0	0	0	0	1	0	0	0	0	0	0	0	0	0	0	0	0	0	0	0	0	0
18	5	IPR001025 + IPR000949 + IPR009057 + IPR011011 + IPR013083	Bromo adjacent homology (BAH) domain + ELM2 domain + Homeobox-like domain superfamily + "Zinc finger, FYVE/PHD-type" + "Zinc finger, RING/FYVE/PHD-type"	0	0	0	0	1	0	0	0	0	0	0	0	0	0	0	0	0	0	0	0	0	0	0	0	0	0	0	0	0	0
19	3	IPR036812 + IPR009057 + IPR004875	NADP-dependent oxidoreductase domain superfamily + Homeobox-like domain superfamily + DDE superfamily endonuclease domain	0	0	0	0	0	0	0	0	1	0	0	0	0	0	0	0	0	0	0	0	0	0	0	0	0	0	0	0	0	0
20	4	IPR009057 + IPR006600 + IPR004875 + IPR001878	Homeobox-like domain superfamily + HTH CenpB-type DNA-binding domain + DDE superfamily endonuclease domain + "Zinc finger, CCHC-type"	0	0	0	0	0	0	0	0	0	0	0	0	0	0	0	0	0	0	0	0	0	0	0	0	0	7	1	0	0	0
21	4	IPR009057 + IPR009057 + IPR036431 + IPR021661	Homeobox-like domain superfamily + Homeobox-like domain superfamily + ARID DNA-binding domain superfamily + "TRF2-interacting telomeric protein/Rap1, C-terminal"	0	0	0	0	1	0	0	0	0	0	0	0	0	0	0	0	0	0	0	0	0	0	0	0	0	0	0	0	0	0
22	3	IPR009057 + IPR009057 + IPR001005	Homeobox-like domain superfamily + Homeobox-like domain superfamily + SANT/Myb domain	0	0	0	0	0	0	0	0	0	0	0	0	0	0	0	0	0	0	0	0	0	0	0	0	0	0	0	1	0	0
23	5	IPR001357 + IPR009057 + IPR009057 + IPR036431 + IPR021661	BRCT domain + Homeobox-like domain superfamily + Homeobox-like domain superfamily + ARID DNA-binding domain superfamily + "TRF2-interacting telomeric protein/Rap1, C-terminal"	1	1	1	1	0	1	0	1	1	1	0	0	1	0	0	0	0	0	0	0	0	0	1	1	1	1	0	0	0	0
24	2	IPR035451 + IPR009057	Ada-like domain superfamily + Homeobox-like domain superfamily	0	0	0	0	0	0	0	0	0	0	0	0	0	0	0	0	0	0	1	1	1	1	0	0	0	1	1	0	0	1
25	3	IPR009057 + IPR006600 + IPR004875	Homeobox-like domain superfamily + HTH CenpB-type DNA-binding domain + DDE superfamily endonuclease domain	0	0	0	0	0	0	1	0	4	2	0	3	0	0	0	0	0	0	0	0	0	2	0	0	0	15	0	0	0	0
26	3	IPR029058 + IPR009057 + IPR004875	Alpha/Beta hydrolase fold + Homeobox-like domain superfamily + DDE superfamily endonuclease domain	1	0	0	0	0	0	0	0	0	0	0	0	0	0	0	0	0	0	0	0	0	0	0	0	0	0	0	0	0	0
27	2	IPR041983 + IPR009057	ADA2-like, zinc finger, ZZ-type + Homeobox-like domain superfamily	0	0	0	0	0	0	0	0	0	0	0	0	0	0	0	0	0	0	0	1	0	0	0	0	0	1	0	0	0	0
28	1	IPR009057	Homeobox-like domain superfamily	8	9	8	9	10	10	9	8	11	19	10	13	10	7	9	12	9	8	7	9	24	20	7	12	8	34	9	5	5	6
29	3	IPR009057 + IPR001005 + IPR017877	Homeobox-like domain superfamily + SANT/Myb domain + Myb-like domain	0	0	0	0	0	0	0	0	0	0	0	0	0	0	0	0	0	0	0	0	0	0	0	0	1	0	0	0	0	0
30	4	IPR009057 + IPR006600 + IPR004875 + IPR004875	Homeobox-like domain superfamily + HTH CenpB-type DNA-binding domain + DDE superfamily endonuclease domain + DDE superfamily endonuclease domain	0	0	0	0	0	0	0	0	0	0	0	0	0	0	0	0	0	0	0	0	0	1	0	0	0	0	0	0	0	0
31	3	IPR009057 + IPR009057 + IPR017877	Homeobox-like domain superfamily + Homeobox-like domain superfamily + Myb-like domain	0	0	0	0	0	0	0	0	0	0	0	0	0	0	0	0	0	0	0	0	0	0	0	2	0	0	0	0	0	0
32	4	IPR001357 + IPR009057 + IPR001606 + IPR021661	BRCT domain + Homeobox-like domain superfamily + ARID DNA-binding domain + "TRF2-interacting telomeric protein/Rap1, C-terminal"	0	0	0	0	0	0	0	0	0	0	1	0	0	0	0	0	0	0	0	0	1	0	0	0	0	0	0	0	0	0
33	7	IPR006600 + IPR004875 + IPR036875 + IPR009057 + IPR006600 + IPR004875 + IPR006600	HTH CenpB-type DNA-binding domain + DDE superfamily endonuclease domain + "Zinc finger, CCHC-type superfamily" + Homeobox-like domain superfamily + HTH CenpB-type DNA-binding domain + DDE superfamily endonuclease domain + HTH CenpB-type DNA-binding domain	0	0	0	0	0	0	0	0	0	0	0	0	0	0	0	0	0	0	0	0	0	1	0	0	0	0	0	0	0	0
34	3	IPR009057 + IPR004875 + IPR004813	Homeobox-like domain superfamily + DDE superfamily endonuclease domain + "Oligopeptide transporter, OPT superfamily"	1	0	0	0	0	0	0	0	0	0	0	0	0	0	0	0	0	0	0	0	0	0	0	0	0	0	0	0	0	0
35	3	IPR009057 + IPR002937 + IPR036910	Homeobox-like domain superfamily + Amine oxidase + High mobility group box domain superfamily	1	0	0	0	1	1	1	1	1	0	1	1	1	0	1	0	0	1	0	0	2	0	1	1	1	1	2	2	0	0
36	2	IPR009057 + IPR004875	Homeobox-like domain superfamily + DDE superfamily endonuclease domain	157	0	0	0	0	0	0	0	1	2	0	0	0	0	1	0	0	0	0	0	0	0	0	0	0	5	0	0	1	5
37	3	IPR009057 + IPR009057 + IPR032451	Homeobox-like domain superfamily + Homeobox-like domain superfamily + "SMARCC, C-terminal"	0	0	0	0	0	0	0	0	0	0	0	0	0	0	0	0	1	1	0	0	0	0	0	0	0	1	1	0	1	1
38	3	IPR009061 + IPR006119 + IPR009057	Putative DNA-binding domain superfamily + "Resolvase, N-terminal catalytic domain" + Homeobox-like domain superfamily	0	0	0	0	0	0	0	0	0	0	0	0	0	0	0	0	0	0	0	0	0	0	0	0	1	0	0	0	0	0
39	3	IPR036236 + IPR011990 + IPR009057	Zinc finger C2H2 superfamily + Tetratricopeptide-like helical domain superfamily + Homeobox-like domain superfamily	0	0	0	0	0	0	0	0	0	0	0	0	0	0	0	0	0	0	0	0	0	0	0	0	0	0	1	0	0	0
40	4	IPR009057 + IPR006600 + IPR004875 + IPR036875	Homeobox-like domain superfamily + HTH CenpB-type DNA-binding domain + DDE superfamily endonuclease domain + "Zinc finger, CCHC-type superfamily"	0	0	0	0	0	0	0	0	0	0	0	0	0	0	0	0	0	0	0	0	0	0	0	0	0	14	1	0	0	0
41	4	IPR009057 + IPR004875 + IPR006600 + IPR004875	Homeobox-like domain superfamily + DDE superfamily endonuclease domain + HTH CenpB-type DNA-binding domain + DDE superfamily endonuclease domain	1	0	0	0	0	0	0	0	0	0	0	0	0	0	0	0	0	0	0	0	0	0	0	0	0	0	0	0	0	0
42	6	IPR001025 + IPR011011 + IPR000949 + IPR009057 + IPR011011 + IPR034732	Bromo adjacent homology (BAH) domain + "Zinc finger, FYVE/PHD-type" + ELM2 domain + Homeobox-like domain superfamily + "Zinc finger, FYVE/PHD-type" + Extended PHD (ePHD) domain	0	0	0	0	0	0	0	0	0	0	0	0	0	0	0	0	0	0	0	0	0	2	0	0	0	0	0	0	0	0
43	3	IPR013867 + IPR031902 + IPR009057	Telomere repeat-binding factor, dimerisation domain + "Telomeric repeat-binding factor 2, Rap1-binding domain" + Homeobox-like domain superfamily	0	0	0	0	0	0	0	0	0	0	0	0	0	0	0	0	0	0	0	0	0	0	0	0	0	0	0	1	0	0
44	3	IPR009057 + IPR004875 + IPR036875	Homeobox-like domain superfamily + DDE superfamily endonuclease domain + "Zinc finger, CCHC-type superfamily"	0	0	0	0	0	0	0	0	0	0	0	0	0	0	0	0	0	0	0	0	0	0	0	0	0	1	0	0	0	0
45	2	IPR009057 + IPR009057	Homeobox-like domain superfamily + Homeobox-like domain superfamily	6	6	6	5	6	5	4	5	4	4	4	4	4	5	4	3	1	4	4	5	10	5	4	5	4	4	5	2	2	1
46	3	IPR036291 + IPR009057 + IPR006600	NAD(P)-binding domain superfamily + Homeobox-like domain superfamily + HTH CenpB-type DNA-binding domain	0	0	0	0	0	0	0	0	1	0	0	0	0	0	0	0	0	0	0	0	0	0	0	0	0	0	0	0	0	0
47	4	IPR001619 + IPR009057 + IPR036188 + IPR036910	Sec1-like protein + Homeobox-like domain superfamily + FAD/NAD(P)-binding domain superfamily + High mobility group box domain superfamily	0	0	0	1	0	0	0	0	0	0	0	0	0	0	0	0	0	0	0	0	0	0	0	0	0	0	0	0	0	0
48	5	IPR001025 + IPR011011 + IPR009057 + IPR011011 + IPR013083	Bromo adjacent homology (BAH) domain + "Zinc finger, FYVE/PHD-type" + Homeobox-like domain superfamily + "Zinc finger, FYVE/PHD-type" + "Zinc finger, RING/FYVE/PHD-type"	0	0	0	0	0	0	0	0	0	0	0	0	0	0	0	0	0	0	0	0	0	0	0	0	0	0	0	0	0	1
49	4	IPR027482 + IPR009057 + IPR002937 + IPR036910	Sec1-like, domain 2 + Homeobox-like domain superfamily + Amine oxidase + High mobility group box domain superfamily	0	0	0	0	0	0	0	0	0	0	0	0	0	1	0	0	0	0	0	0	0	0	0	0	0	0	0	0	0	0
50	4	IPR009057 + IPR041984 + IPR009057 + IPR032451	Homeobox-like domain superfamily + "Rsc8/Ssr1/Ssr2, zinc finger, ZZ-type" + Homeobox-like domain superfamily + "SMARCC, C-terminal"	1	1	1	1	1	1	1	1	1	1	1	1	1	1	1	1	0	0	1	1	1	1	1	1	1	0	0	2	1	1
51	4	IPR036420 + IPR009057 + IPR009057 + IPR021661	BRCT domain superfamily + Homeobox-like domain superfamily + Homeobox-like domain superfamily + "TRF2-interacting telomeric protein/Rap1, C-terminal"	0	0	0	0	0	0	0	0	0	0	0	0	0	0	0	0	0	0	0	0	0	0	0	0	0	0	0	0	1	0
52	3	IPR001357 + IPR009057 + IPR009057	BRCT domain + Homeobox-like domain superfamily + Homeobox-like domain superfamily	0	0	0	0	0	0	0	0	0	0	0	0	0	0	0	0	0	0	0	0	0	0	0	0	0	0	0	0	0	1
53	2	IPR009057 + IPR006600	Homeobox-like domain superfamily + HTH CenpB-type DNA-binding domain	0	0	0	0	0	1	0	0	0	2	0	2	1	0	0	0	0	1	0	0	0	0	0	0	0	19	0	0	0	0
54	2	IPR009057 + IPR002937	Homeobox-like domain superfamily + Amine oxidase	0	0	0	0	0	0	0	0	0	0	0	0	0	0	0	0	1	0	0	0	0	0	0	0	0	0	0	0	0	0
55	3	IPR009057 + IPR006600 + IPR036188	Homeobox-like domain superfamily + HTH CenpB-type DNA-binding domain + FAD/NAD(P)-binding domain superfamily	0	0	0	0	0	0	1	0	0	0	0	0	0	0	0	0	0	0	0	0	0	0	0	0	0	0	0	0	0	0
56	5	IPR001025 + IPR011011 + IPR009057 + IPR011011 + IPR001965	Bromo adjacent homology (BAH) domain + "Zinc finger, FYVE/PHD-type" + Homeobox-like domain superfamily + "Zinc finger, FYVE/PHD-type" + "Zinc finger, PHD-type"	0	0	0	0	0	0	0	0	0	0	0	0	0	0	0	0	0	0	0	0	0	0	0	0	0	0	0	0	1	0
57	3	IPR009057 + IPR004875 + IPR001878	Homeobox-like domain superfamily + DDE superfamily endonuclease domain + "Zinc finger, CCHC-type"	0	0	0	0	0	0	0	0	0	0	0	1	0	0	0	0	0	0	0	0	0	0	0	0	0	4	0	0	0	0
58	5	IPR000330 + IPR001650 + IPR036306 + IPR009057 + IPR009057	SNF2-related, N-terminal domain + "Helicase, C-terminal" + "ISWI, HAND domain superfamily" + Homeobox-like domain superfamily + Homeobox-like domain superfamily	0	0	0	0	0	0	0	0	0	0	0	0	0	0	0	0	0	0	0	0	0	0	0	0	0	0	0	0	1	0
59	6	IPR001025 + IPR011011 + IPR000949 + IPR009057 + IPR011011 + IPR001965	Bromo adjacent homology (BAH) domain + "Zinc finger, FYVE/PHD-type" + ELM2 domain + Homeobox-like domain superfamily + "Zinc finger, FYVE/PHD-type" + "Zinc finger, PHD-type"	0	0	0	0	0	0	0	0	0	0	0	0	1	0	0	0	0	0	0	0	0	0	0	0	0	0	0	0	0	0
60	3	IPR041188 + IPR009057 + IPR021833	ARS-binding protein 1, N-terminal + Homeobox-like domain superfamily + Protein of unknown function DUF3425	0	0	0	0	0	0	0	0	0	0	0	0	0	0	0	0	0	0	0	0	0	0	0	0	0	0	1	0	0	0
61	2	IPR018465 + IPR009057	Centromere protein Scm3/HJURP + Homeobox-like domain superfamily	0	0	0	0	0	0	0	0	0	0	0	0	0	0	0	0	0	0	0	0	0	0	0	0	0	1	1	0	0	0
62	3	IPR009057 + IPR009057 + IPR004875	Homeobox-like domain superfamily + Homeobox-like domain superfamily + DDE superfamily endonuclease domain	1	0	0	0	0	0	0	0	0	0	0	0	0	0	0	0	0	0	0	0	0	0	0	0	0	0	0	3	0	1
63	2	IPR013867 + IPR009057	Telomere repeat-binding factor, dimerisation domain + Homeobox-like domain superfamily	1	1	1	1	1	1	1	1	1	1	1	1	1	1	1	1	0	1	1	1	1	1	1	1	1	1	1	1	1	1
64	6	IPR001025 + IPR011011 + IPR000949 + IPR009057 + IPR011011 + IPR013083	Bromo adjacent homology (BAH) domain + "Zinc finger, FYVE/PHD-type" + ELM2 domain + Homeobox-like domain superfamily + "Zinc finger, FYVE/PHD-type" + "Zinc finger, RING/FYVE/PHD-type"	1	1	1	1	0	1	0	0	0	0	0	0	0	1	1	1	0	0	0	0	1	1	0	0	0	1	1	0	0	0
65	4	IPR009057 + IPR042099 + IPR036736 + IPR036291	Homeobox-like domain superfamily + AMP-dependent synthetase-like superfamily + ACP-like superfamily + NAD(P)-binding domain superfamily	0	0	1	0	0	0	0	0	0	0	0	0	0	0	0	0	0	0	0	0	0	0	0	0	0	0	0	0	0	0
66	5	IPR002403 + IPR002403 + IPR002403 + IPR009057 + IPR004875	Cytochrome P450, E-class, group IV + "Cytochrome P450, E-class, group IV" + "Cytochrome P450, E-class, group IV" + Homeobox-like domain superfamily + DDE superfamily endonuclease domain	1	0	0	0	0	0	0	0	0	0	0	0	0	0	0	0	0	0	0	0	0	0	0	0	0	0	0	0	0	0
67	5	IPR038718 + IPR027417 + IPR015194 + IPR009057 + IPR009057	SNF2-like, N-terminal domain superfamily + P-loop containing nucleoside triphosphate hydrolase + "ISWI, HAND domain" + Homeobox-like domain superfamily + Homeobox-like domain superfamily	0	0	0	0	0	0	1	1	0	0	0	0	1	1	0	0	0	1	1	0	2	0	0	1	1	0	0	0	1	2
68	5	IPR001357 + IPR009057 + IPR009057 + IPR001606 + IPR021661	BRCT domain + Homeobox-like domain superfamily + Homeobox-like domain superfamily + ARID DNA-binding domain + "TRF2-interacting telomeric protein/Rap1, C-terminal"	0	0	0	0	0	0	0	0	0	0	0	0	0	0	1	0	0	0	0	0	0	0	0	0	0	0	0	0	0	0
69	4	IPR009057 + IPR004875 + IPR007484 + IPR036757	Homeobox-like domain superfamily + DDE superfamily endonuclease domain + Peptidase M28 + "Transferrin receptor-like, dimerisation domain superfamily"	1	0	0	0	0	0	0	0	0	0	0	0	0	0	0	0	0	0	0	0	0	0	0	0	0	0	0	0	0	0
70	3	IPR009057 + IPR004875 + IPR023393	Homeobox-like domain superfamily + DDE superfamily endonuclease domain + START-like domain superfamily	1	0	0	0	0	0	0	0	0	0	0	0	0	0	0	0	0	0	0	0	0	0	0	0	0	0	0	0	0	0
71	9	IPR009057 + IPR004875 + IPR016039 + IPR020801 + IPR042104 + IPR029063 + IPR020843 + IPR013968 + IPR020806	Homeobox-like domain superfamily + DDE superfamily endonuclease domain + Thiolase-like + "Polyketide synthase, acyl transferase domain" + "Polyketide synthase, dehydratase domain superfamily" + S-adenosyl-L-methionine-dependent methyltransferase + "Polyketide synthase, enoylreductase domain" + "Polyketide synthase, ketoreductase domain" + "Polyketide synthase, phosphopantetheine-binding domain"	1	0	0	0	0	0	0	0	0	0	0	0	0	0	0	0	0	0	0	0	0	0	0	0	0	0	0	0	0	0
72	2	IPR009057 + IPR008468	Homeobox-like domain superfamily + DNA methyltransferase 1-associated 1	0	0	0	0	0	0	0	0	0	0	0	0	0	0	0	0	0	0	0	0	0	0	0	0	0	0	0	0	0	1
73	3	IPR023753 + IPR009057 + IPR004875	FAD/NAD(P)-binding domain + Homeobox-like domain superfamily + DDE superfamily endonuclease domain	1	0	0	0	0	0	0	0	0	0	0	0	0	0	0	0	0	0	0	0	0	0	0	0	0	0	0	0	0	0
74	3	IPR001357 + IPR009057 + IPR021661	BRCT domain + Homeobox-like domain superfamily + "TRF2-interacting telomeric protein/Rap1, C-terminal"	0	0	0	0	0	0	0	0	0	0	0	0	0	0	0	0	0	0	0	0	0	1	0	0	0	0	0	0	0	0
75	2	IPR009057 + IPR021786	Homeobox-like domain superfamily + Pre-mRNA splicing factor component Cdc5p/Cef1	1	1	1	1	1	1	1	1	1	1	1	1	1	1	1	1	1	1	1	1	1	1	1	1	1	1	1	1	1	0
76	4	IPR009057 + IPR006600 + IPR004875 + IPR007188	Homeobox-like domain superfamily + HTH CenpB-type DNA-binding domain + DDE superfamily endonuclease domain + Actin-related protein 2/3 complex subunit 2	0	0	0	0	0	0	0	0	0	0	0	1	0	0	0	0	0	0	0	0	0	0	0	0	0	0	0	0	0	0
77	3	IPR001005 + IPR009057 + IPR001005	SANT/Myb domain + Homeobox-like domain superfamily + SANT/Myb domain	0	0	0	0	0	0	0	0	0	0	0	0	0	0	0	0	0	0	0	0	0	0	0	0	0	0	0	0	0	1
78	6	IPR001025 + IPR013083 + IPR000949 + IPR009057 + IPR011011 + IPR013083	Bromo adjacent homology (BAH) domain + "Zinc finger, RING/FYVE/PHD-type" + ELM2 domain + Homeobox-like domain superfamily + "Zinc finger, FYVE/PHD-type" + "Zinc finger, RING/FYVE/PHD-type"	0	0	0	0	0	0	0	0	0	0	0	0	0	0	0	0	0	0	1	0	0	0	0	0	0	0	0	0	0	0
79	3	IPR001357 + IPR009057 + IPR015280	BRCT domain + Homeobox-like domain superfamily + "Rap1, DNA-binding domain"	0	0	0	0	0	0	0	0	0	0	0	0	0	0	0	0	0	0	0	0	0	0	0	0	0	0	0	1	0	0
80	4	IPR006370 + IPR009057 + IPR006600 + IPR004875	4-hydroxybenzoate polyprenyltransferase-like + Homeobox-like domain superfamily + HTH CenpB-type DNA-binding domain + DDE superfamily endonuclease domain	0	0	0	0	0	0	0	0	0	0	0	0	0	0	0	0	0	0	0	0	0	0	0	0	0	1	0	0	0	0
81	3	IPR036514 + IPR009057 + IPR004875	SGNH hydrolase superfamily + Homeobox-like domain superfamily + DDE superfamily endonuclease domain	1	0	0	0	0	0	0	0	0	0	0	0	0	0	0	0	0	0	0	0	0	0	0	0	0	0	0	0	0	0
82	3	IPR001138 + IPR009057 + IPR004875	Zn(2)-C6 fungal-type DNA-binding domain + Homeobox-like domain superfamily + DDE superfamily endonuclease domain	1	0	0	0	0	0	0	0	0	0	0	0	0	0	0	0	0	0	0	0	0	0	0	0	0	0	0	0	0	0
83	3	IPR009057 + IPR036188 + IPR036910	Homeobox-like domain superfamily + FAD/NAD(P)-binding domain superfamily + High mobility group box domain superfamily	0	0	0	0	0	0	0	0	0	1	0	0	0	0	0	0	0	0	0	0	0	1	0	0	0	0	0	0	0	0
84	5	IPR000330 + IPR001650 + IPR015194 + IPR009057 + IPR009057	SNF2-related, N-terminal domain + "Helicase, C-terminal" + "ISWI, HAND domain" + Homeobox-like domain superfamily + Homeobox-like domain superfamily	1	1	1	1	1	1	0	0	1	1	1	1	0	0	1	1	0	0	0	1	0	1	1	0	0	1	1	0	0	0
85	3	IPR016827 + IPR009057 + IPR009057	Transcriptional adaptor 2 + Homeobox-like domain superfamily + Homeobox-like domain superfamily	0	0	0	0	0	0	1	0	0	0	0	0	0	0	0	0	0	0	0	0	0	0	0	0	0	0	0	0	0	0
86	3	IPR009057 + IPR004875 + IPR036291	Homeobox-like domain superfamily + DDE superfamily endonuclease domain + NAD(P)-binding domain superfamily	1	0	0	0	0	0	0	0	0	0	0	0	0	0	0	0	0	0	0	0	0	0	0	0	0	0	0	0	0	0
87	4	IPR001357 + IPR009057 + IPR036431 + IPR021661	BRCT domain + Homeobox-like domain superfamily + ARID DNA-binding domain superfamily + "TRF2-interacting telomeric protein/Rap1, C-terminal"	0	0	0	0	0	0	1	0	0	0	0	1	0	0	0	0	0	0	0	0	0	0	0	0	0	0	1	0	0	0
88	2	IPR001005 + IPR009057	SANT/Myb domain + Homeobox-like domain superfamily	0	0	0	1	1	0	1	0	0	1	0	0	0	1	0	0	0	0	0	0	0	0	0	0	1	0	0	1	1	1
89	2	IPR009057 + IPR017877	Homeobox-like domain superfamily + Myb-like domain	0	0	0	0	0	0	0	0	0	0	0	0	0	0	0	0	0	0	0	0	0	0	0	0	0	0	0	0	0	1
90	3	IPR009057 + IPR001005 + IPR001005	Homeobox-like domain superfamily + SANT/Myb domain + SANT/Myb domain	0	0	0	0	0	0	0	0	0	0	0	0	0	0	0	0	0	0	0	0	0	0	0	1	0	0	0	0	1	0
91	6	IPR016197 + IPR016197 + IPR027417 + IPR041150 + IPR009057 + IPR025260	Chromo-like domain superfamily + Chromo-like domain superfamily + P-loop containing nucleoside triphosphate hydrolase + Chromodomain helicase DNA-binding domain + Homeobox-like domain superfamily + Domain of unknown function DUF4208	0	0	0	0	0	0	0	0	0	0	0	0	0	0	0	0	0	0	0	0	0	0	0	0	0	0	0	0	1	0
92	4	IPR009057 + IPR042099 + IPR036736 + IPR013120	Homeobox-like domain superfamily + AMP-dependent synthetase-like superfamily + ACP-like superfamily + "Male sterility, NAD-binding"	0	0	0	0	0	0	0	0	0	0	0	1	0	0	0	0	0	0	0	0	0	0	0	0	0	0	0	0	0	0
93	3	IPR005828 + IPR009057 + IPR004875	Major facilitator, sugar transporter-like + Homeobox-like domain superfamily + DDE superfamily endonuclease domain	1	0	0	0	0	0	0	0	0	0	0	0	0	0	0	0	0	0	0	0	0	0	0	0	0	0	0	0	0	0
94	2	IPR009057 + IPR001005	Homeobox-like domain superfamily + SANT/Myb domain	1	1	1	0	0	2	2	1	2	2	2	2	2	0	2	2	0	1	2	2	4	3	4	1	1	1	1	0	1	0
95	3	IPR009057 + IPR009057 + IPR021833	Homeobox-like domain superfamily + Homeobox-like domain superfamily + Protein of unknown function DUF3425	0	0	0	0	0	0	0	0	0	0	0	0	0	0	0	0	0	0	0	0	0	0	0	0	0	1	0	0	0	0
96	5	IPR005162 + IPR036875 + IPR021109 + IPR009057 + IPR004875	Retrotransposon gag domain + "Zinc finger, CCHC-type superfamily" + Aspartic peptidase domain superfamily + Homeobox-like domain superfamily + DDE superfamily endonuclease domain	1	0	0	0	0	0	0	0	0	0	0	0	0	0	0	0	0	0	0	0	0	0	0	0	0	0	0	0	0	0
97	4	IPR009057 + IPR006600 + IPR004875 + IPR027417	Homeobox-like domain superfamily + HTH CenpB-type DNA-binding domain + DDE superfamily endonuclease domain + P-loop containing nucleoside triphosphate hydrolase	0	0	0	0	0	0	0	0	0	0	0	0	0	0	0	0	0	0	0	0	0	2	0	0	0	0	0	0	0	0
98	3	IPR041983 + IPR009057 + IPR009057	ADA2-like, zinc finger, ZZ-type + Homeobox-like domain superfamily + Homeobox-like domain superfamily	1	1	1	1	1	1	0	0	1	1	1	1	1	1	1	1	1	1	1	0	1	1	1	1	1	0	1	1	1	1
99	2	IPR014012 + IPR009057	Helicase/SANT-associated domain + Homeobox-like domain superfamily	1	1	1	1	1	1	1	1	1	1	1	1	0	1	1	0	1	1	0	1	1	1	0	1	1	1	4	1	1	1
100	2	IPR009057 + IPR038717	Homeobox-like domain superfamily + "Tc1-like transposase, DDE domain"	1	0	0	0	0	0	0	0	0	0	0	2	0	0	1	0	0	0	0	2	0	2	0	0	0	0	1	0	0	0
101	4	IPR000949 + IPR009057 + IPR011011 + IPR013083	ELM2 domain + Homeobox-like domain superfamily + "Zinc finger, FYVE/PHD-type" + "Zinc finger, RING/FYVE/PHD-type"	0	0	0	0	0	0	0	0	0	0	0	0	0	0	0	0	0	0	0	0	0	2	0	0	1	0	0	0	0	0
102	4	IPR001619 + IPR009057 + IPR002937 + IPR036910	Sec1-like protein + Homeobox-like domain superfamily + Amine oxidase + High mobility group box domain superfamily	0	1	1	0	0	0	0	0	0	0	0	0	0	0	0	0	0	0	1	0	0	0	0	0	0	0	0	0	0	0
103	3	IPR009057 + IPR036431 + IPR021661	Homeobox-like domain superfamily + ARID DNA-binding domain superfamily + "TRF2-interacting telomeric protein/Rap1, C-terminal"	0	0	0	0	0	0	0	0	0	0	0	0	0	1	0	0	0	1	0	0	0	0	0	0	0	0	0	0	0	0
104	2	IPR011057 + IPR009057	Mss4-like superfamily + Homeobox-like domain superfamily	0	0	0	0	1	0	0	0	0	0	0	0	0	0	0	0	0	0	0	0	0	0	0	0	0	0	0	0	0	0

## Sheet: G
Clade
Clade 1	Clade 2	Clade 3	Clade 4	Clade 5	Clade 6	Clade 7	Clade 8	Clade 9	Clade 10	Clade 11	Clade 12	Clade 13	Clade 14	Clade 15	Clade 16	Clade 17
Bcin ATZ45404.1	Scer DAA07826.1	Ncra EAA35016.1	Smac CCC09320.1	Fgra ESU14594.1	Mory EHA46267.1	Tree EGR51859.1	Spom CAA93598.1	Sscl EDN96394.1	Fgra ESU13713.1	Foxy KNB02187.1	Corb TDZ24545.1	Scer DAA10340.1	Csub KDN67939.1	Fver EWG46959.1	Fver EWG52379.1	Cgra EFQ28052.1
	Sscl EDN98316.1			Foxy KNA98867.1			Calb AOW30811.1	Valf EEY15977.1	Sscl EDN96506.1	Fver EWG40621.1	Bcin ATZ50175.1	Valf EEY22659.1	Cfio EXF79655.1	Foxy KNB00580.1	Fgra ESU08576.1	Csub KDN62465.1
				Fver EWG38855.1			Scer DAA08100.1		Sscl EDO00584.1	Fver EWG40622.1	Sscl EDN96047.1	Foxy KNA97507.1	Sscl EDN91979.1	Fver EWG46957.1	Foxy KNB14973.1	Cchl OLN84431.1
				Vdah EGY21020.1					Fgra ESU11662.1	Fgra ESU16960.1	Calb AOW27985.1	Ncra EAA28042.1	Bcin ATZ57689.1	Fgra ESU07597.1	Cfru ELA28327.1	Cglo EQB44344.1
				Ctan TKW59008.1					Cfru ELA29841.1	Tree EGR50860.1	Spom CAC39280.1	Sscl EDO04494.1	Cinc OHW96950.1	Tree EGR48275.1	Cglo EQB53889.1	Cfru ELA33512.1
				Ctof KZL64512.1					Scer DAA11305.1	Mory EHA48348.1	Smac CCC06639.1	Bcin ATZ54333.1	Cinc OHW89557.1	Fver EWG54555.1	Csim KXH32927.1	Fver EWG49470.1
				Cgra EFQ26692.1					Spom CAA17067.1	Bcin ATZ49398.1	Ncra EAA26839.1	Cfio EXF73491.1	Cinc OHW95286.1	Foxy KNB17344.1	Cnym KXH37263.1	Foxy KNB09894.1
				Cchl OLN96499.1					Calb AOW27446.1	Sscl EDN94901.1	Bcin ATZ58192.1	Csim KXH48502.1		Fgra ESU13817.1	Spom CAB10000.1	Fver EWG49469.1
				Cinc OHX00704.1					Mory EHA47610.1	Smac CCC13080.1	Sscl EDN99447.1	Cnym KXH52326.1		Cchl OLN96962.1	Spom CAB52717.2	Fver EWG49463.1
				Csub KDN64808.1					Ncra EAA27627.2	Ncra EAA27312.2	Mory EHA48591.1	Cchl OLN87612.1		Corb TDZ19134.1	Spom CAB91186.1	Fgra ESU08190.1
				Chig OBR08738.1					Smac CCC14303.1	Scer DAA07361.1	Vdah EGY20436.1	Cglo EQB48239.1		Cfru ELA27138.1	Scer DAA11871.1	Tree EGR50106.1
				Corb TDZ21357.1					Foxy KNB11303.1	Calb AOW26382.1	Foxy KNB03679.1	Cfru ELA24457.1		Cglo EQB56374.1	Scer DAA07169.1	Fver EWG49468.1
				Cfru ELA34914.1					Fver EWG50266.1	Scer DAA11069.1	Fver EWG41989.1			Ctan TKW57844.1	Calb AOW30284.1	Fver EWG49467.1
				Corc OHF03501.1					Fgra ESU06778.1	Calb AOW28638.1	Corc OHF00281.1			Cgra EFQ31935.1	Mory EHA47077.1	Fver EWG49460.1
				Cfio EXF85828.1					Tree EGR48093.1	Csal KXH68171.1	Cfru ELA34269.1			Csub KDN60405.1	Fgra ESU17959.1	Fver EWG49456.1
				Csal KXH59570.1					Vdah EGY19998.1	Csco CAP_000688.1	Csal KXH68938.1			Chig OBR10649.1	Tree EGR45185.1	Fver EWG49461.1
				Csim KXH29918.1					Bcin ATZ56750.1	Csim KXH39860.1	Cfio EXF74982.1			Ctof KZL70314.1	Foxy KNB13110.1	Fver EWG49466.1
				Csco CAP_003445.1					Sscl EDN98520.1	Cfio EXF86131.1	Cnym KXH43958.1			Cinc OHW94018.1	Fver EWG52902.1	Fver EWG49464.1
				Cnym KXH64528.1					Corc OHE97015.1	Corc OHE95300.1	Csco CAP_007334.1			Corc OHF04670.1	Sscl EDN95219.1	Fver EWG49459.1
									Corb TDZ23424.1	Cnym KXH63827.1	Csim KXH44991.1			Cnym KXH52379.1	Bcin ATZ47258.1	Fver EWG49455.1
									Cgra EFQ35180.1	Csub KDN63706.1	Chig OBR02891.1			Csim KXH52510.1	Smac CCC14501.1	Fver EWG49462.1
									Cfru ELA36994.1	Ctof KZL70268.1	Ctan TKW58488.1			Cfio EXF77524.1	Ncra ESA42000.1	Fver EWG49457.1
									Csco CAP_002653.1	Cinc OHW94913.1	Cchl OLN85101.1			Csco CAP_012293.1	Ncra ESA41999.1	Fver EWG49458.1
									Cinc OHW97217.1	Vdah EGY17841.1	Ctof KZL71435.1			Csal KXH64474.1	Vdah EGY19588.1	Fver EWG49465.1
									Ctan TKW50296.1	Cgra EFQ28332.1	Cinc OHW90671.1			Valf EEY20994.1	Corc OHE95080.1	Corb TDZ18737.1
									Csal KXH64797.1	Cglo EQB48518.1	Cgra EFQ33514.1			Vdah EGY15583.1	Csal KXH53946.1	Bcin ATZ56527.1
									Csub KDN65710.1	Cfru ELA35603.1	Csub KDN72022.1			Ncra EAA30766.2	Csim KXH52029.1	Sscl EDN99641.1
									Cglo EQB58525.1	Corb TDZ14395.1	Calb AOW26628.1			Mory EHA51973.1	Cnym KXH61606.1	Mory EHA48209.1
									Ctof KZL70947.1	Cchl OLN82215.1	Scer DAA11928.1			Sscl EDO01632.1	Csco CAP_007023.1	Mory EHA48210.1
									Csim KXH36681.1	Chig OBR07831.1				Bcin ATZ46012.1	Cfio EXF73859.1	Ncra ESA43128.1
									Cnym KXH40364.1	Ctan TKW52344.1				Foxy KNB06246.1	Ctan TKW55777.1	Ncra ESA43129.1
									Chig OBR06208.1					Mory EHA50367.1	Chig OBR05561.1	Smac CCC11382.1
									Cfio EXF80169.1					Calb AOW29483.1	Cgra EFQ34128.1	Cchl OLN85518.1
									Cchl OLN92082.1					Calb AOW30917.1	Csub KDN67190.1	Csub KDN61419.1
									Valf EEY21136.1					Scer DAA07066.1	Cchl OLN97684.1	Valf EEY21698.1
									Valf EEY16307.1					Scer DAA07749.1	Cfru ELA28786.1	Ctan TKW55085.1
									Vdah EGY21365.1					Tree EGR48818.1	Cglo EQB45042.1	Cglo EQB45306.1
									Ctof KZL74285.1					Vdah EGY23848.1	Cinc OHW98502.1	Cfio EXF78546.1
									Cinc OHW97559.1					Fver EWG49837.1	Corb TDZ15381.1	Cnym KXH44629.1
									Fgra ESU14237.1					Fgra ESU07990.1	Ctof KZL72778.1	Csco CAP_001641.1
									Foxy KNB00110.1					Fver EWG49836.1	Calb AOW26571.1	Csal KXH67529.1
									Fver EWG53725.1					Foxy KNB10320.1	Scer DAA10112.1	Cgra EFQ36106.1
									Scer DAA07566.1					Smac CCC11455.1	Spom CAB90139.1	Csim KXH46689.1
									Scer DAA07421.1					Mory EHA52988.1	Csub KDN69128.1	Ctof KZL75960.1
									Scer DAA07518.1					Bcin ATZ52707.1	Ctan TKW52849.1	Cinc OHW98523.1
									Bcin ATZ45681.1					Sscl EDO00732.1	Corc OHF02213.1	Chig OBR13107.1
									Sscl EDO01828.1					Vdah EGY20743.1	Cgra EFQ30686.1	Corc OHE96544.1
									Calb AOW30567.1					Cfio EXF79711.1	Cinc OHW91961.1	Ncra EAA34687.2
									Scer DAA11257.1					Cfru ELA34973.1	Cfio EXF80140.1	Bcin ATZ46171.1
									Scer DAA08010.1					Corb TDZ18615.1	Ctof KZL71301.1	Chig OBR15846.1
									Sscl EDN92816.1					Cnym KXH28075.1	Cnym KXH64770.1	Csal KXH66005.1
									Bcin ATZ58335.1					Ctof KZL77229.1	Csim KXH40098.1	Spom CAB76217.1
									Bcin ATZ58336.1					Csal KXH37171.1	Csco CAP_009435.1	Calb AOW27883.1
									Ncra EAA27985.3					Cinc OHW91234.1	Csal KXH25897.1	Tree EGR47279.1
									Smac CCC13981.1					Csco CAP_005822.1	Chig OBR12571.1	Fver EWG42016.1
									Mory EHA50987.1					Chig OBR13503.1	Cfru ELA36765.1	Foxy KNB03719.1
									Fver EWG46652.1					Cchl OLN95566.1	Valf EEY22164.1	Fgra ESU15960.1
									Vdah EGY14696.1					Csim KXH35935.1	Vdah EGY20624.1	Fgra ESU15453.1
									Fver EWG46653.1					Ncra EAA33719.3	Tree EGR51735.1	Csub KDN67428.1
									Fver EWG46651.1					Csub KDN65006.1	Fgra ESU16436.1	Cfru ELA36324.1
									Foxy KNB08614.1					Corc OHF03586.1	Fver EWG45739.1	Csub KDN72116.1
									Fver EWG46650.1					Cgra EFQ25073.1	Foxy KNB06827.1	Bcin ATZ48850.1
									Foxy KNB08613.1					Cglo EQB52282.1	Corb TDZ14428.1	Csco CAP_010855.1
									Fgra ESU11440.1					Calb AOW29444.1	Cchl OLN87871.1	Fgra ESU15463.1
									Ctan TKW50124.1					Scer DAA12198.1	Cglo EQB55155.1	Spom CAA93114.1
									Ctof KZL77225.1					Smac CCC11480.1	Smac CCC13277.1	Spom CAB46762.1
									Chig OBR13555.1					Ncra EAA33888.1	Ncra EAA33398.1	Mory EHA57401.1
									Cglo EQB44263.1					Sscl EDO03501.1	Mory EHA54568.1	Ncra EAA29656.1
									Cfru ELA35415.1					Bcin ATZ49684.1	Bcin ATZ55896.1	Smac CCC11634.1
									Cinc OHW93628.1					Bcin ATZ49685.1	Sscl EDN92761.1	Sscl EDN94132.1
									Corc OHE94558.1					Bcin ATZ49683.1	Corc OHF04552.1	Bcin ATZ51910.1
									Cfio EXF76908.1					Bcin ATZ49682.1	Cinc OHW94714.1	Bcin ATZ51909.1
									Csco CAP_005766.1					Valf EEY20753.1	Chig OBR03138.1	Tree EGR50462.1
									Csal KXH55072.1					Vdah EGY14762.1	Csim KXH44028.1	Foxy KNA97060.1
									Cnym KXH65234.1					Spom CAA18643.2	Scer DAA09250.1	Fver EWG43777.1
									Corb TDZ18562.1					Fgra ESU11483.1	Calb AOW29217.1	Fver EWG43776.1
									Csim KXH35865.1					Fver EWG46583.1	Ncra EAA29905.2	Cfru ELA33141.1
									Cchl OLN88238.1					Foxy KNB08553.1	Smac CCC08029.1	Cchl OLN87904.1
									Cgra EFQ25025.1					Chig OBR13593.1	Ncra EAA32162.1	Corb TDZ26930.1
									Csub KDN66898.1					Cfru ELA35371.1	Smac CCC11302.1	Corc OHE99543.1
									Tree EGR49456.1					Ctan TKW57519.1	Mory EHA57017.1	Csal KXH51770.1
									Fver EWG53733.1					Corc OHE95468.1	Tree EGR44977.1	Cnym KXH43375.1
									Fgra ESU14244.1					Corb TDZ18521.1	Calb AOW27575.1	Csim KXH45278.1
									Valf EEY23313.1					Csco CAP_005734.1	Foxy KNB00779.1	Csco CAP_008524.1
									Vdah EGY23222.1					Csim KXH35834.1	Fver EWG47126.1	Cfio EXF86018.1
									Corc OHE96346.1					Cnym KXH48864.1	Sscl EDN97634.1	Valf EEY18827.1
									Spom CAB16408.1					Cfio EXF79758.1	Bcin ATZ54437.1	Vdah EGY23039.1
									Spom CAA19330.1					Csal KXH61781.1	Foxy KNB16610.1	Ctan TKW55677.1
									Bcin ATZ55386.1					Csub KDN72291.1	Foxy KNB17545.1	Chig OBR15313.1
									Spom CAB50967.1					Ctof KZL70678.1	Foxy KNB17544.1	Ctof KZL74776.1
									Valf EEY17383.1					Cgra EFQ24993.1	Fgra ESU07279.1	Cinc OHW92993.1
									Vdah EGY19560.1					Cinc OHW93591.1	Chig OBR03825.1	Cgra EFQ26527.1
									Mory EHA54885.1					Foxy KNB04961.1	Ctan TKW48360.1	Csub KDN67028.1
									Smac CCC11737.1					Foxy KNB18894.1	Vdah EGY23124.1	Calb AOW26713.1
									Ncra EAA33098.2					Foxy KNB18572.1	Valf EEY23216.1	Scer DAA12283.1
									Tree EGR51345.1					Spom CAA93906.2	Cglo EQB45126.1	Tree EGR45469.1
									Fgra ESU11199.1					Calb AOW26842.1	Cfru ELA30911.1	Ncra EAA27792.3
									Fver EWG45444.1					Sscl EDN97138.1	Cchl OLN97519.1	Smac CCC07125.1
									Foxy KNB07181.1					Mory EHA57173.1	Corc OHE92436.1	Valf EEY15029.1
									Cnym KXH41436.1					Fver EWG36928.1	Cinc OHW96707.1	Vdah EGY14064.1
									Cfio EXF76587.1					Fgra ESU05488.1	Csim KXH50506.1	Foxy KNB08250.1
									Csco CAP_010066.1					Cchl OLN92116.1	Csal KXH30339.1	Fver EWG46268.1
									Csal KXH59759.1					Cinc OHW89721.1	Cgra EFQ26162.1	Bcin ATZ58006.1
									Corc OHF00525.1					Chig OBR06146.1	Cnym KXH26422.1	Mory EHA52816.1
									Csim KXH45172.1					Csub KDN61073.1	Csub KDN69344.1	Corb TDZ22685.1
									Cglo EQB47811.1					Cgra EFQ29924.1	Cfio EXF82727.1	Cglo EQB54484.1
									Corb TDZ18049.1					Ctof KZL69453.1	Ctof KZL67736.1	Cchl OLN97420.1
									Cchl OLN98029.1					Valf EEY19269.1	Csco CAP_000621.1	Chig OBR02663.1
									Csub KDN67237.1					Cfru ELA37032.1		Ctan TKW56261.1
									Cinc OHX00465.1					Cglo EQB58984.1		Cgra EFQ36578.1
									Ctof KZL67174.1					Foxy KNA94977.1		Csub KDN70890.1
									Cgra EFQ34717.1					Foxy KNA94979.1		Ctof KZL77633.1
									Ctan TKW55587.1					Foxy KNA94978.1		Cinc OHW98860.1
									Chig OBR02382.1					Foxy KNA94981.1		Csal KXH27430.1
									Fver EWG42592.1					Foxy KNA94980.1		Corc OHE96880.1
									Foxy KNB05063.1					Fver EWG36921.1		Cnym KXH60635.1
									Foxy KNB03045.1					Tree EGR52346.1		Csim KXH44336.1
									Foxy KNB03044.1					Fgra ESU05482.1		Csco CAP_010354.1
									Cchl OLN85552.1					Corc OHF00405.1		Cfio EXF86324.1
									Corb TDZ26539.1					Cfio EXF81040.1		Fgra ESU10523.1
									Ctof KZL76994.1					Csim KXH44716.1		Spom CAB11205.1
									Cinc OHW98653.1					Cnym KXH46587.1		Spom CAA20679.1
									Chig OBR07644.1					Chig OBR03615.1		Calb AOW27966.1
									Ctan TKW49936.1					Cchl OLN95363.1		Scer DAA11099.1
									Corc OHE99118.1					Csub KDN71526.1		Scer DAA06954.1
									Cfru ELA24079.1					Ctof KZL63472.1		Fver EWG55039.1
									Cnym KXH51597.1					Corb TDZ23098.1		Foxy KNB17956.1
									Csco CAP_000836.1					Csco CAP_002247.1		Mory EHA46568.1
									Csim KXH32236.1					Csal KXH69340.1		Smac CCC08677.1
									Cfio EXF78106.1					Cinc OHW92053.1		Ncra EAA36257.3
									Cfru ELA29112.1					Cgra EFQ32214.1		Tree EGR49941.1
									Cglo EQB57487.1					Cglo EQB44703.1		Sscl EDO00827.1
									Fgra ESU15566.1					Cfru ELA28755.1		Ctof KZL72855.1
									Foxy KNB07920.1					Ncra EAA27676.3		Bcin ATZ52629.1
									Fver EWG45947.1					Smac CCC07407.1		Vdah EGY19637.1
									Fgra ESU16171.1					Mory EHA49773.1		Valf EEY15795.1
									Foxy KNB03973.1					Vdah EGY15612.1		Csub KDN72128.1
									Fver EWG42231.1					Sscl EDN96931.1		Cgra EFQ26848.1
									Foxy KNB03972.1					Bcin ATZ46885.1		Cinc OHX01013.1
									Fver EWG42232.1					Spom CAB11694.1		Ctof KZL66008.1
									Valf EEY14747.1					Scer DAA07512.1		Cchl OLN94064.1
									Vdah EGY13783.1					Bcin ATZ51598.1		Corb TDZ15400.1
									Tree EGR47906.1					Smac CCC10924.1		Cfru ELA23410.1
									Cchl OLN97292.1					Ncra ESA43548.1		Cglo EQB51523.1
									Corb TDZ22899.1					Ncra ESA43547.1		Ctan TKW54172.1
									Cfru ELA24156.1					Tree EGR52348.1		Chig OBR08900.1
									Cglo EQB49689.1					Foxy KNA94970.1		Csal KXH67459.1
									Chig OBR09013.1					Vdah EGY15864.1		Corc OHE93394.1
									Cinc OHW90454.1					Corb TDZ23235.1		Cfio EXF82728.1
									Ctof KZL73779.1					Ctan TKW57015.1		Csco CAP_003660.1
									Csub KDN70559.1					Csco CAP_002618.1		Cnym KXH28742.1
									Ctan TKW57870.1					Csal KXH56124.1		Csim KXH35160.1
									Csal KXH60456.1					Corc OHE92534.1
									Corc OHE95732.1					Cnym KXH47130.1
									Csco CAP_010617.1					Csim KXH36627.1
									Csim KXH47219.1					Cfio EXF81149.1
									Cnym KXH40532.1					Sscl EDO00416.1
									Cfio EXF73615.1					Bcin ATZ51215.1
									Cgra EFQ33217.1					Tree EGR50470.1
									Ncra EAA32558.1					Smac CCC06145.1
									Smac CCC08194.1					Calb AOW29304.1
									Tree EGR52415.1					Scer DAA07978.1
									Sscl EDO00238.1					Foxy KNA97153.1
									Bcin ATZ51229.1					Foxy KNA97152.1
									Mory EHA54921.1					Fver EWG43870.1
									Vdah EGY23399.1					Foxy KNA97155.1
									Vdah EGY21008.1					Foxy KNA97156.1
									Valf EEY15966.1					Foxy KNA97154.1
									Cchl OLN82435.1					Corb TDZ25903.1
									Corb TDZ15253.1					Cchl OLN88561.1
									Cfru ELA30600.1					Cfru ELA24139.1
									Cglo EQB43479.1					Cglo EQB48892.1
									Corc OHE98260.1					Corc OHF01390.1
									Csal KXH30966.1					Csal KXH66459.1
									Csim KXH40753.1					Cfio EXF81514.1
									Cfio EXF82115.1					Csco CAP_008381.1
									Cnym KXH30227.1					Csim KXH49072.1
									Csco CAP_001741.1					Cnym KXH34777.1
									Cinc OHW93678.1					Mory EHA49409.1
									Csub KDN60711.1					Fgra ESU12910.1
									Cgra EFQ34487.1					Fver EWG43994.1
									Chig OBR09566.1					Foxy KNA97273.1
									Ctan TKW50015.1					Tree EGR52226.1
									Ctof KZL68143.1					Ncra EAA29820.1
									Vdah EGY21225.1					Smac CCC08468.1
									Valf EEY16169.1					Scer DAA10506.1
									Fgra ESU18188.1					Calb AOW30903.1
									Fver KYG13585.1					Corb TDZ24215.1
									Foxy KNB14764.1					Cglo EQB57527.1
									Fgra ESU15562.1					Cfru ELA28622.1
									Foxy KNB07928.1					Ctof KZL77081.1
									Fver EWG45932.1					Csub KDN69954.1
									Vdah EGY16733.1					Cchl OLN96809.1
									Cfru ELA29086.1					Cinc OHW93374.1
									Vdah EGY23453.1					Cgra EFQ27087.1
									Csim KXH30177.1					Chig OBR14306.1
									Csal KXH58683.1					Spom CAA22645.2
									Cglo EQB43968.1					Bcin ATZ54249.1
									Cfru ELA25912.1					Vdah EGY19309.1
									Cchl OLN86351.1					Valf EEY16467.1
									Cinc OHW93867.1					Cnym KXH31091.1
									Ctof KZL71200.1					Ctan TKW53451.1
									Chig OBR07122.1					Csco CAP_005086.1
									Csub KDN65151.1					Corc OHE93762.1
									Cgra EFQ32278.1					Cfio EXF86159.1
									Csal KXH67664.1					Csim KXH52996.1
									Cfio EXF76171.1					Csal KXH63714.1
									Corc OHE97569.1					Spom CAB10137.1
									Csim KXH43073.1					Mory EHA52179.1
									Cnym KXH38842.1					Bcin ATZ57823.1
									Csco CAP_001376.1					Sscl EDN91742.1
														Tree EGR51891.1
														Smac CCC08243.1
														Ncra EAA26589.2
														Fgra ESU16417.1
														Foxy KNB06861.1
														Foxy KNB06860.1
														Fver EWG45718.1
														Valf EEY14639.1
														Vdah EGY13677.1
														Cglo EQB47365.1
														Cfru ELA24683.1
														Corc OHE98779.1
														Csal KXH53800.1
														Cfio EXF81182.1
														Csco CAP_009155.1
														Cnym KXH62254.1
														Csim KXH37824.1
														Cchl OLN95613.1
														Chig OBR12260.1
														Ctan TKW58750.1
														Cinc OHW96775.1
														Ctof KZL72307.1
														Cgra EFQ27599.1
														Csub KDN64712.1
														Corb TDZ16548.1
														Smac CCC04937.1
														Ncra EAA36248.1
														Csub KDN67101.1
														Cgra EFQ30164.1
														Csub KDN67576.1
														Ctan TKW56993.1
														Ctof KZL73268.1
														Foxy KNA96964.1
														Foxy KNA96965.1
														Tree EGR45292.1
														Calb AOW31023.1
														Calb AOW31300.1
														Cglo EQB44269.1
														Cfru ELA35347.1
														Corb TDZ22013.1
														Cchl OLN97010.1
														Chig OBR04918.1
														Ctan TKW58687.1
														Csub KDN62356.1
														Cgra EFQ28921.1
														Cinc OHW92533.1
														Ctof KZL69470.1
														Corc OHE92318.1
														Cfio EXF79282.1
														Csim KXH48676.1
														Csco CAP_006412.1
														Cnym KXH27914.1
														Csal KXH60941.1
														Tree EGR50671.1
														Fver EWG44192.1
														Fgra ESU13473.1
														Fver EWG44186.1
														Fver EWG44187.1
														Fver EWG44191.1
														Foxy KNA97505.1
														Foxy KNA97506.1
														Fver EWG44188.1
														Fver EWG44189.1
														Fver EWG44190.1
														Smac CCC14603.1
														Mory EHA58027.1
														Vdah EGY14941.1
														Smac CCC10621.1
														Cchl OLN93926.1
														Csub KDN63717.1
														Cgra EFQ28530.1
														Csal KXH58639.1
														Ctof KZL65696.1
														Cnym KXH38870.1
														Corc OHF02668.1
														Csco CAP_005322.1
														Cinc OHW90366.1
														Cfio EXF76980.1
														Csim KXH30851.1
														Chig OBR14022.1
														Ctan TKW49070.1
														Corb TDZ23609.1
														Cglo EQB52973.1
														Cfru ELA34539.1
														Scer DAA07567.1
														Bcin ATZ56966.1
														Sscl EDN99966.1
														Cglo EQB54712.1
														Bcin ATZ58709.1
														Sscl EDN93245.1
														Calb AOW29605.1
														Ncra EAA27988.3
														Smac CCC13980.1
														Mory EHA50982.1
														Tree EGR46634.1
														Foxy KNB08608.1
														Foxy KNB08607.1
														Fgra ESU11443.1
														Foxy KNB08609.1
														Fver EWG46645.1
														Cchl OLN88235.1
														Csub KDN66899.1
														Corb TDZ18558.1
														Cfru ELA35417.1
														Cinc OHW91275.1
														Ctof KZL77234.1
														Chig OBR13554.1
														Csal KXH31656.1
														Csim KXH35864.1
														Corc OHE94563.1
														Cfio EXF77744.1
														Cnym KXH33578.1
														Csco CAP_005764.1
														Smac CCC10223.1
														Ncra ESA44017.1
														Ncra ESA44018.1
														Mory EHA49352.1
														Sscl EDN96641.1
														Bcin ATZ54901.1
														Bcin ATZ54902.1
														Tree EGR50488.1
														Fgra ESU13292.1
														Foxy KNA96574.1
														Fver EWG48219.1
														Corb TDZ22039.1
														Cglo EQB44385.1
														Cfru ELA24950.1
														Csal KXH67151.1
														Csco CAP_006569.1
														Corc OHF01068.1
														Cnym KXH26870.1
														Cfio EXF77153.1
														Cchl OLN95865.1
														Csim KXH31429.1
														Valf EEY18321.1
														Vdah EGY18452.1
														Ctan TKW59932.1
														Chig OBR05090.1
														Cinc OHW94324.1
														Ctof KZL64136.1
														Cgra EFQ28768.1
														Csub KDN64860.1
														Ncra EAA29539.2
														Mory EHA51524.1
														Smac CCC13273.1
														Cchl OLN85000.1
														Corb TDZ26972.1
														Csub KDN63093.1
														Bcin ATZ51512.1
														Sscl EDN96392.1
														Fgra ESU12958.1
														Foxy KNA97204.1
														Foxy KNA97202.1
														Foxy KNA97203.1
														Fver EWG43910.1
														Fver EWG43912.1
														Fver EWG43913.1
														Fver EWG43911.1
														Fver EWG43909.1
														Bcin ATZ48057.1
														Sscl EDN91266.1
														Cnym KXH26706.1
														Csco CAP_003850.1
														Ctof KZL66530.1
														Csal KXH53975.1
														Cgra EFQ27980.1
														Csim KXH36197.1
														Corc OHE96386.1
														Cinc OHW91701.1
														Ctan TKW57370.1
														Cfio EXF73388.1
														Vdah EGY18180.1
														Chig OBR12008.1
														Spom CAA93700.1
														Calb AOW29912.1
														Scer DAA11754.1
														Mory EHA52524.1
														Tree EGR49357.1
														Valf EEY20424.1
														Vdah EGY23632.1
														Sscl EDN95756.1
														Bcin ATZ53049.1
														Cgra EFQ29699.1
														Csub KDN67778.1
														Ncra EAA32084.1
														Smac CCC09047.1
														Ctof KZL71964.1
														Fgra ESU15534.1
														Foxy KNB08086.1
														Fver EWG46104.1
														Ctan TKW54981.1
														Cinc OHW95187.1
														Chig OBR11720.1
														Corb TDZ19468.1
														Cchl OLN86965.1
														Cfru ELA30859.1
														Cglo EQB55414.1
														Csco CAP_004175.1
														Corc OHF02751.1
														Cfio EXF78984.1
														Csim KXH35551.1
														Csal KXH57557.1
														Cnym KXH47653.1
														Calb AOW30472.1
														Scer DAA09871.1
														Scer DAA12286.1
														Spom CAB57917.1
														Bcin ATZ45923.1
														Sscl EDO02046.1
														Ncra EAA35183.1
														Smac CCC10412.1
														Csim KXH25126.1
														Corc OHF04323.1
														Cfio EXF83207.1
														Csco CAP_010985.1
														Csal KXH62090.1
														Cnym KXH45922.1
														Ctan TKW60126.1
														Chig OBR15935.1
														Ctof KZL73373.1
														Cinc OHW95531.1
														Cchl OLN94239.1
														Corb TDZ23392.1
														Cglo EQB59017.1
														Cfru ELA34509.1
														Csub KDN70142.1
														Cgra EFQ29226.1
														Valf EEY19736.1
														Vdah EGY21567.1
														Mory EHA57449.1
														Tree EGR51263.1
														Fgra ESU06378.1
														Fver EWG37707.1
														Fver EWG37703.1
														Fver EWG37704.1
														Foxy KNA94092.1
														Foxy KNA94091.1
														Fver EWG37702.1
														Fver EWG37706.1
														Fver EWG37709.1
														Fver EWG37708.1
														Foxy KNA94090.1
														Calb AOW27024.1
														Scer DAA12480.1
														Spom CAB16236.1
														Spom CAB16221.1
														Scer DAA08629.1
														Calb AOW27487.1
														Sscl EDN91743.1
														Bcin ATZ57822.1
														Smac CCC08296.1
														Ncra EAA33437.1
														Foxy KNB00760.1
														Fver EWG47106.1
														Fgra ESU07291.1
														Tree EGR51851.1
														Vdah EGY18885.1
														Valf EEY18221.1
														Mory EHA54910.1
														Cglo EQB59197.1
														Ctof KZL72337.1
														Corb TDZ22484.1
														Cchl OLN95582.1
														Csal KXH56513.1
														Corc OHF03384.1
														Csub KDN71697.1
														Csim KXH33239.1
														Cnym KXH32068.1
														Cfru ELA24638.1
														Cgra EFQ27552.1
														Chig OBR12216.1
														Cfio EXF78849.1
														Csco CAP_009111.1
														Ctan TKW58801.1
														Cinc OHW96729.1
														Bcin ATZ51515.1
														Calb AOW26903.1
														Calb AOW31572.1
														Calb AOW29389.1
														Calb AOW29208.1
														Ncra EAA36141.1
														Foxy KNB04461.1
														Foxy KNB18381.1
														Foxy KNB19256.1
														Foxy KNB16583.1
														Foxy KNB17571.1
														Csco CAP_004419.1
														Cnym KXH40723.1
														Cfru ELA32651.1
														Csal KXH30964.1
														Corc OHE92284.1
														Csal KXH45248.1
														Csal KXH62952.1
														Sscl EDN96249.1
														Sscl EDN97552.1
														Sscl EDN94073.1
														Sscl EDN94081.1
														Sscl EDO01303.1
														Sscl EDN97116.1
														Sscl EDN93358.1
														Sscl EDN95830.1
														Sscl EDO00854.1
														Sscl EDO04592.1
														Cinc OHW89545.1
														Csub KDN66382.1
														Csub KDN61366.1
														Sscl EDN91419.1
														Sscl EDN91718.1
														Sscl EDN93457.1
														Sscl EDN95671.1
														Sscl EDO04900.1
														Sscl EDN97701.1
														Bcin ATZ54449.1
														Sscl EDN93532.1
														Sscl EDN97168.1
														Ctof KZL63984.1
														Cinc OHW99321.1
														Csub KDN68181.1
														Cinc OHW89500.1
														Cinc OHW95427.1
														Foxy KNB16449.1
														Cinc OHW94590.1
														Cinc OHW96952.1
														Sscl EDO01013.1
														Sscl EDN95585.1
														Sscl EDO03396.1
														Sscl EDN91611.1
														Sscl EDN96283.1
														Sscl EDO02973.1
														Sscl EDN97523.1
														Sscl EDN99830.1
														Sscl EDN94266.1
														Sscl EDO00352.1
														Sscl EDN98858.1
														Sscl EDO04010.1
														Sscl EDN97538.1
														Sscl EDO01646.1
														Sscl EDN97427.1
														Sscl EDN97093.1
														Sscl EDN97572.1
														Sscl EDN94839.1
														Sscl EDN91819.1
														Sscl EDN97517.1
														Sscl EDN93942.1
														Sscl EDO03475.1
														Sscl EDN92813.1
														Sscl EDO00270.1
														Sscl EDN91396.1
														Sscl EDN95708.1
														Sscl EDN91556.1
														Sscl EDN95831.1
														Sscl EDN91856.1
														Sscl EDO04596.1
														Sscl EDO04025.1
														Sscl EDN94478.1
														Sscl EDO00498.1
														Sscl EDN93545.1
														Bcin ATZ58485.1
														Sscl EDN91382.1
														Sscl EDN95907.1
														Sscl EDO04977.1
														Sscl EDN93356.1
														Sscl EDO04891.1
														Sscl EDN93663.1
														Sscl EDN99351.1
														Sscl EDO01549.1
														Sscl EDN98826.1
														Sscl EDN95803.1
														Sscl EDN90727.1
														Sscl EDN92822.1
														Sscl EDN95194.1
														Sscl EDN98259.1
														Sscl EDN92065.1
														Sscl EDN97516.1
														Sscl EDO04447.1
														Sscl EDO00206.1
														Sscl EDN95913.1
														Sscl EDN93538.1
														Sscl EDO04844.1
														Sscl EDN99218.1
														Sscl EDN97748.1
														Sscl EDN95697.1
														Sscl EDN95217.1
														Sscl EDO00499.1
														Sscl EDO03810.1
														Sscl EDN97869.1
														Sscl EDO02775.1
														Sscl EDO03973.1
														Sscl EDO02974.1
														Sscl EDN96079.1
														Sscl EDO00595.1
														Sscl EDO04664.1
														Sscl EDN96513.1
														Sscl EDO01642.1
														Sscl EDN95953.1
														Sscl EDN94531.1
														Sscl EDO00059.1
														Sscl EDN93411.1
														Ctof KZL67132.1
														Cinc OHX01204.1
														Ctof KZL73957.1
														Csub KDN60774.1
														Ctof KZL64633.1
														Ncra EAA27572.1
														Smac CCC13694.1
														Chig OBR03203.1
														Cchl OLN85526.1
														Cchl OLN80949.1
														Ctof KZL67848.1
														Chig OBR16522.1
														Ctof KZL65340.1
														Cinc OHW95969.1
														Csub KDN69817.1
														Cinc OHW89549.1
														Ctof KZL64103.1
														Corc OHE98099.1
														Cinc OHW95378.1
														Cinc OHW89541.1
														Vdah EGY22617.1
														Csub KDN60766.1
														Cinc OHW96941.1
														Cinc OHX00020.1
														Cinc OHW99905.1
														Csub KDN69482.1
														Csub KDN61477.1
														Csub KDN72148.1
														Ctof KZL67851.1
														Csco CAP_003249.1
														Csco CAP_004838.1
														Csco CAP_008872.1
														Csco CAP_008067.1
														Csco CAP_000363.1
														Csco CAP_003263.1
														Csco CAP_002806.1
														Csco CAP_002017.1
														Csco CAP_008817.1
														Csco CAP_013086.1
														Csco CAP_004745.1
														Csco CAP_002102.1
														Csco CAP_010431.1
														Csco CAP_007943.1
														Csco CAP_009737.1
														Csco CAP_013377.1
														Csco CAP_004237.1
														Csco CAP_012856.1
														Csco CAP_012137.1
														Csco CAP_012686.1
														Csco CAP_012596.1
														Csco CAP_013536.1
														Csco CAP_013367.1
														Csco CAP_011310.1
														Csco CAP_012077.1
														Csco CAP_007538.1
														Csco CAP_001390.1
														Csco CAP_006386.1
														Csco CAP_008110.1
														Csco CAP_012130.1
														Csco CAP_002089.1
														Csco CAP_006120.1
														Csco CAP_010501.1
														Csco CAP_008821.1
														Csco CAP_013275.1
														Csco CAP_006779.1
														Csco CAP_007142.1
														Csco CAP_011852.1
														Csco CAP_011556.1
														Csco CAP_005977.1
														Csco CAP_005966.1
														Csco CAP_007942.1
														Csco CAP_012870.1
														Csco CAP_013248.1
														Csco CAP_008805.1
														Csco CAP_011830.1
														Csco CAP_001680.1
														Csco CAP_011318.1
														Csco CAP_012344.1
														Csco CAP_010369.1
														Csco CAP_000376.1
														Csco CAP_000118.1
														Csco CAP_013213.1
														Csco CAP_011533.1
														Csco CAP_008763.1
														Csco CAP_006374.1
														Csco CAP_008811.1
														Csco CAP_007117.1
														Csco CAP_012355.1
														Csco CAP_012417.1
														Csco CAP_001380.1
														Csco CAP_012999.1
														Csco CAP_002055.1
														Csco CAP_012367.1
														Csco CAP_011534.1
														Csco CAP_006770.1
														Csco CAP_007591.1
														Csco CAP_004902.1
														Csco CAP_008875.1
														Csco CAP_009707.1
														Csco CAP_007675.1
														Csco CAP_006469.1
														Csco CAP_006024.1
														Csco CAP_000364.1
														Csco CAP_011624.1
														Csco CAP_013254.1
														Csco CAP_000496.1
														Csco CAP_008143.1
														Csco CAP_006873.1
														Csco CAP_010803.1
														Csco CAP_007099.1
														Csco CAP_006766.1
														Csco CAP_012100.1
														Csco CAP_012074.1
														Csco CAP_004622.1
														Csco CAP_000447.1
														Csco CAP_007056.1
														Csco CAP_013514.1
														Csco CAP_012988.1
														Csco CAP_008906.1
														Csco CAP_006848.1
														Csco CAP_000368.1
														Csco CAP_004346.1
														Csco CAP_013292.1
														Csco CAP_010506.1
														Csco CAP_009754.1
														Csco CAP_009773.1
														Csco CAP_001786.1
														Csco CAP_009649.1
														Csco CAP_005961.1
														Csco CAP_011371.1
														Csco CAP_012522.1
														Csco CAP_013246.1
														Csco CAP_006946.1
														Csco CAP_006302.1
														Csco CAP_011374.1
														Csco CAP_004279.1
														Csco CAP_009788.1
														Csco CAP_013264.1
														Csco CAP_006847.1
														Csco CAP_000063.1
														Csco CAP_000485.1
														Csco CAP_000023.1
														Csco CAP_010275.1
														Csco CAP_010037.1
														Csco CAP_013081.1
														Csco CAP_011165.1
														Csco CAP_012831.1
														Csco CAP_009472.1
														Csco CAP_004898.1
														Csco CAP_012423.1
														Csco CAP_012781.1
														Csco CAP_011439.1
														Csco CAP_011323.1
														Csco CAP_008797.1
														Csco CAP_007002.1
														Csco CAP_008842.1
														Csco CAP_006806.1
														Csco CAP_010032.1
														Csco CAP_012103.1
														Csco CAP_004612.1
														Csco CAP_008893.1
														Csco CAP_004367.1
														Csco CAP_003280.1
														Csco CAP_004836.1
														Csco CAP_000427.1
														Csco CAP_012178.1
														Csco CAP_012107.1
														Csco CAP_011259.1
														Csco CAP_009936.1
														Csco CAP_012846.1
														Csco CAP_000313.1
														Csco CAP_011315.1
														Csco CAP_012186.1
														Csco CAP_009828.1
														Csco CAP_007947.1
														Csco CAP_010765.1
														Csco CAP_000330.1
														Csco CAP_007913.1
														Csco CAP_012158.1
														Csco CAP_010908.1
														Csco CAP_009549.1
														Csco CAP_006274.1
														Csco CAP_010178.1
														Csco CAP_002944.1
														Csco CAP_010314.1
														Csco CAP_013030.1
														Csco CAP_000130.1
														Csco CAP_000033.1
														Csco CAP_003657.1
														Csco CAP_013087.1
														Csco CAP_012639.1
														Csco CAP_009745.1
														Csco CAP_002072.1
														Csco CAP_005863.1
														Csco CAP_012874.1
														Csco CAP_012152.1
														Csco CAP_006993.1
														Csco CAP_012985.1
														Csco CAP_012106.1
														Csco CAP_012016.1
