# Supplementary material for: Homeobox Transcription Factors Are Required for Fungal Development and the Suppression of Host Defense Mechanisms in the Colletotrichum scovillei-Pepper Pathosystem
Source: mBio. 2021 Aug 24;12(4):e01620-21. doi: 10.1128/mBio.01620-21 (PMC8406175; doi:10.1128/mBio.01620-21)
Supplement: TABLE S2 [file mbio.01620-21-st002.xlsx]

## Sheet: Sheet1
Information for host resistance-related genes
Gene	Description	Reference
CABPR1	Expression of Capsicum annuum basic pathogenesis-related protein 1 (CABPR1) gene was induced by treatments of avirulent Xanthomonas campestris pv. vesicatoria, Phytophthora capsici, ethylene, salicylic acid (SA), nitric oxide, high salinity, drought stress or low-temperature stress.	1
CaPR4c	Expression of Capsicum annuum pathogenesis-related protein 4c (CaPR4c) gene was induced by a treatment of avirulent Xanthomonas campestris pv. vesicatoria. CaPR4c positively regulates H2O2 accumulation and hypersensitivity response cell death.	2
CaPR10	Expression of Capsicum annuum PATHOGENESIS-RELATED PROTEIN10 (CaPR10) gene was specific to infection with avirulent Xanthomonas campestris pv. vesicatoria. Overexpression of CaPR10 induced partial HR cell death.	3
CASAR82A	CASAR82A gene was systemically induced in pepper plants infected by Xanthomonas campestris pv. vesicatoria, Colletotrichum coccodes or Phytophthora capsici. CASAR82A was strongly induced with treatments of ethylene, methyl jasmonate, indole-3-acetic acid, abscisic acid, salicylic acid, benzothiadiazole, DL-β-n-amino butyric acid, hydrogen peroxide, high salinity, drought stress and low-temperatur…	4
CaAMP1	Expression of Capsicum annuum ANTIMICROBIAL PROTEIN1 (CaAMP1) was strongly induced by infection of pathogens and exposure to abiotic elicitors. The purified CaAMP1 protein possessed broad-spectrum antimicrobial activity against bacteria and fungi. CaAMP1 silencing enhanced susceptibility to Xanthomonas campestris pv. vesicatoria and Colletotrichum coccodes infection, accompanied by reduced expres…	5
CaHIR1	Expression of Capsicum annuum hypersensitive-induced reaction (CaHIR1) gene triggered cell death responses associated with disease and immunity during Xanthomonas campestris pv. vesicatoria infection. CaHIR1 acts as a positive regulator of programmed-cell death associated with plant immunity and disease.	6
CaLRR1	Expression of Capsicum annuum leucine-rich repeat (CaLRR1) gene was induced with treatments of high salinity, abscisic acid (ABA) or wounding, but not SA, methyl jasmonate or ethylene. CaLRR1 induction was higher in incompatible than compatible interactions after infection with Xanthomonas campestris pv. vesicatoria, Phytophthora capsici, Colletotrichum coccodes, and Colletotrichum gloeosporioide…	7
CaGLP1	Expression of Capsicum annuum GNA-related lectin and PAN-domain protein gene, CaGLP1, was strongly induced by compatible and incompatible Xanthomonas campestris pv. vesicatoria infection. CaGLP1 silencing enhanced susceptibility to Xanthomonas campestris pv. vesicatoria, and caused defection in accumulation of H2O2 and induction of cell death during incompatible Xcv infection.	8
CaPIK1	The Capsicum annuum receptor-like cytoplasmic protein kinase gene, CaPIK1, was transcriptionally activated by infection with Xcv. CaPIK1 silencing enhanced susceptibility to Xanthomonas campestris pv. vesicatoria infection, and attenuated salicylic acid-dependent defense response. Transient expression of CaPIK1 induced generation of reactive oxygen species, ultimately resulting in HR cell death.	9
CaPAL1	The Capsicum annuum phenylalanine ammonia-lyase gene, CaPAL1, acts as a positive regulator of SA-dependent defense signaling via enzymatic activity in the phenylpropanoid pathway. CaPAL1 silencing increased susceptibility to Xanthomonas campestris pv. vesicatoria infection, and significantly compromised ROS burst, HR cell death, SA accumulation.	10
Reference
1	Hong JK, Lee SC, Hwang BK. 2005. Activation of pepper basic PR-1 gene promoter during defense signaling to pathogen, abiotic and environmental stresses. Gene 356: 169-180.
2	Kim NH, Hwang BK. 2015. Pepper pathogenesis‐related protein 4c is a plasma membrane‐localized cysteine protease inhibitor that is required for plant cell death and defense signaling. The Plant Journal 81(1): 81-94.
3	Choi DS, Hwang IS, Hwang BK. 2012. Requirement of the cytosolic interaction between PATHOGENESIS-RELATED PROTEIN10 and LEUCINE-RICH REPEAT PROTEIN1 for cell death and defense signaling in pepper. The Plant Cell 24(4): 1675-1690.
4	Lee S, Hwang B. 2003. Identification of the pepper SAR8. 2 gene as a molecular marker for pathogen infection, abiotic elicitors and environmental stresses in Capsicum annuum. Planta 216(3): 387-396.
5	Lee SC, Hwang IS, Choi HW, Hwang BK. 2008. Involvement of the pepper antimicrobial protein CaAMP1 gene in broad spectrum disease resistance. Plant physiology 148(2): 1004-1020.
6	Jung HW, Hwang BK. 2007. The leucine‐rich repeat (LRR) protein, CaLRR1, interacts with the hypersensitive induced reaction (HIR) protein, CaHIR1, and suppresses cell death induced by the CaHIR1 protein. Molecular plant pathology 8(4): 503-514.
7	Hong JK, Hwang IS, Hwang BK. 2017. Functional roles of the pepper leucine-rich repeat protein and its interactions with pathogenesis-related and hypersensitive-induced proteins in plant cell death and immunity. Planta 246(3): 351-364.
8	Kim NH, Lee DH, Choi DS, Hwang BK. 2015. The pepper GNA-related lectin and PAN domain protein gene, CaGLP1, is required for plant cell death and defense signaling during bacterial infection. Plant Science 241: 307-315.
9	Kim DS, Hwang BK. 2011. The pepper receptor‐like cytoplasmic protein kinase CaPIK1 is involved in plant signaling of defense and cell‐death responses. The Plant Journal 66(4): 642-655.
10	Kim DS, Hwang BK. 2014. An important role of the pepper phenylalanine ammonia-lyase gene (PAL1) in salicylic acid-dependent signalling of the defence response to microbial pathogens. Journal of experimental botany 65(9): 2295-2306.
