# Supplementary material for: Homeobox Transcription Factors Are Required for Fungal Development and the Suppression of Host Defense Mechanisms in the Colletotrichum scovillei-Pepper Pathosystem
Source: mBio. 2021 Aug 24;12(4):e01620-21. doi: 10.1128/mBio.01620-21 (PMC8406175; doi:10.1128/mBio.01620-21)
Supplement: TABLE S3 [file mbio.01620-21-st003.xlsx]

## Sheet: A
transcript_id	log2FoldChange	PFAM	INTERPRO	GO
CAP_001362.1	-7.75972	PF13279: Thioesterase-like superfamily	IPR029069: HotDog domain superfamily	-
CAP_007279.1	-7.66238	PF04054: CCR4-Not complex component, Not1; PF16415: CCR4-NOT transcription complex subunit 1 CAF1-binding domain; PF16418: CCR4-NOT transcription complex subunit 1 HEAT repeat; PF16417: CCR4-NOT transcription complex subunit 1 TTP binding domain; PF12842: Domain of unknown function (DUF3819)	IPR007196: CCR4-Not complex component, Not1, C-terminal; IPR032194: CCR4-NOT transcription complex subunit 1, HEAT repeat; IPR032191: CCR4-NOT transcription complex subunit 1, CAF1-binding domain; IPR016021: MIF4G-like domain superfamily; IPR038535: CCR4-NOT subunit 1, TTP binding domain superfamily; IPR024557: CCR4-Not complex, Not1 subunit, domain of unknown function DUF3819; IPR032193: CCR4-NO…	-
CAP_009178.1	-7.52978	PF04082: Fungal specific transcription factor domain	IPR036236: Zinc finger C2H2 superfamily; IPR007219: Transcription factor domain, fungi; IPR013087: Zinc finger C2H2-type	GO:0008270; GO:0005634; GO:0003676; GO:0003677; GO:0006351
CAP_006963.1	-7.45314	PF04811: Sec23/Sec24 trunk domain; PF00626: Gelsolin repeat; PF04810: Sec23/Sec24 zinc finger; PF04815: Sec23/Sec24 helical domain; PF08033: Sec23/Sec24 beta-sandwich domain	IPR036175: Sec23/Sec24 helical domain superfamily; IPR036465: von Willebrand factor A-like domain superfamily; IPR036180: Gelsolin-like domain superfamily; IPR007123: Gelsolin-like domain; IPR036174: Zinc finger, Sec23/Sec24-type superfamily; IPR006900: Sec23/Sec24, helical domain; IPR006896: Sec23/Sec24, trunk domain; IPR012990: Sec23/Sec24 beta-sandwich; IPR006895: Zinc finger, Sec23/Sec24-type…	GO:0006888; GO:0030127; GO:0006886; GO:0008270
CAP_010491.1	-7.43818	PF14703: Cytosolic domain of 10TM putative phosphate transporter; PF02714: Calcium-dependent channel, 7TM region, putative phosphate; PF12621: Extracellular tail, of 10TM putative phosphate transporter; PF13967: Late exocytosis, associated with Golgi transport	IPR027815: 10TM putative phosphate transporter, cytosolic domain; IPR032880: Calcium permeable stress-gated cation channel 1, N-terminal transmembrane domain; IPR022257: 10TM putative phosphate transporter, extracellular tail; IPR003864: Calcium-dependent channel, 7TM region, putative phosphate	GO:0016020
CAP_006199.1	-7.32797	PF08263: Leucine rich repeat N-terminal domain	IPR032675: Leucine-rich repeat domain superfamily; IPR013210: Leucine-rich repeat-containing N-terminal, plant-type	-
CAP_011566.1	-7.30093	PF13229: Right handed beta helix region; PF14592: Chondroitinase B	IPR039448: Right handed beta helix domain; IPR012334: Pectin lyase fold; IPR039513: PL-6 family; IPR011050: Pectin lyase fold/virulence factor; IPR006626: Parallel beta-helix repeat	-
CAP_001254.1	-7.18258	PF01248: Ribosomal protein L7Ae/L30e/S12e/Gadd45 family	IPR002415: H/ACA ribonucleoprotein complex, subunit Nhp2, eukaryote; IPR004037: Ribosomal protein L7Ae conserved site; IPR004038: Ribosomal protein L7Ae/L30e/S12e/Gadd45; IPR029064: 50S ribosomal protein L30e-like	GO:0003723; GO:0042254; GO:0005730; GO:1990904
CAP_001507.1	-7.07141	PF05088: Bacterial NAD-glutamate dehydrogenase; PF00208: Glutamate/Leucine/Phenylalanine/Valine dehydrogenase	IPR006096: Glutamate/phenylalanine/leucine/valine dehydrogenase, C-terminal; IPR033524: Leu/Phe/Val dehydrogenases active site; IPR016210: NAD-dependent glutamate dehydrogenase, eukaryotes; IPR036291: NAD(P)-binding domain superfamily; IPR028971: NAD-glutamate dehydrogenase	GO:0004352; GO:0006520; GO:0019551; GO:0016491; GO:0055114
CAP_000588.1	-6.97817	PF01501: Glycosyl transferase family 8	IPR002495: Glycosyl transferase, family 8; IPR029044: Nucleotide-diphospho-sugar transferases	GO:0016757
CAP_009435.1	-6.96961	PF13921: Myb-like DNA-binding domain; PF11831: pre-mRNA splicing factor component	IPR021786: Pre-mRNA splicing factor component Cdc5p/Cef1; IPR017930: Myb domain; IPR001005: SANT/Myb domain; IPR009057: Homeobox-like domain superfamily	GO:0003677
CAP_004175.1	-6.95999	PF00046: Homeodomain	IPR001356: Homeobox domain; IPR017970: Homeobox, conserved site; IPR009057: Homeobox-like domain superfamily	GO:0003677; GO:0043565; GO:0006355
CAP_011984.1	-6.76688	PF07992: Pyridine nucleotide-disulphide oxidoreductase	IPR023753: FAD/NAD(P)-binding domain; IPR036188: FAD/NAD(P)-binding domain superfamily; IPR005982: Thioredoxin reductase; IPR008255: Pyridine nucleotide-disulphide oxidoreductase, class-II, active site	GO:0004791; GO:0005737; GO:0019430; GO:0016491; GO:0055114
CAP_003695.1	-6.74319	-	IPR017946: PLC-like phosphodiesterase, TIM beta/alpha-barrel domain superfamily	GO:0006629; GO:0008081
CAP_002863.1	-6.74008	PF00295: Glycosyl hydrolases family 28	IPR011050: Pectin lyase fold/virulence factor; IPR006626: Parallel beta-helix repeat; IPR012334: Pectin lyase fold; IPR000743: Glycoside hydrolase, family 28	GO:0004650; GO:0005975
CAP_012844.1	-6.72297	PF00544: Pectate lyase; PF00734: Fungal cellulose binding domain	IPR000254: Cellulose-binding domain, fungal; IPR002022: Pectate lyase; IPR035971: Cellulose-binding domain superfamily; IPR012334: Pectin lyase fold; IPR011050: Pectin lyase fold/virulence factor	GO:0005576; GO:0030248; GO:0005975
CAP_012756.1	-6.66984	PF08881: CVNH domain	IPR011058: Cyanovirin-N; IPR036673: Cyanovirin-N superfamily	-
CAP_002807.1	-6.55432	-	-	-
CAP_000583.1	-6.54866	-	IPR036236: Zinc finger C2H2 superfamily; IPR013087: Zinc finger C2H2-type	GO:0003676
CAP_008314.1	-6.50671	PF09769: Apolipoprotein O	IPR019166: MICOS complex subunit MIC26/MIC27	GO:0042407; GO:0061617
CAP_010652.1	-6.50256	-	-	-
CAP_006487.1	-6.47764	PF00169: PH domain	IPR001849: Pleckstrin homology domain; IPR011993: PH-like domain superfamily	-
CAP_009363.1	-6.47609	PF06911: Senescence-associated protein	IPR009686: Senescence/spartin-associated	-
CAP_010082.1	-6.40083	PF02353: Mycolic acid cyclopropane synthetase	IPR003333: Mycolic acid cyclopropane synthase; IPR029063: S-adenosyl-L-methionine-dependent methyltransferase	GO:0008610
CAP_011649.1	-6.38267	PF10287: Putative TOS1-like glycosyl hydrolase (DUF2401); PF10290: Glycine-rich protein domain (DUF2403)	IPR018805: Cell wall protein YJL171C/Tos1, C-terminal; IPR018807: Cell wall protein YJL171C/Tos1, N-terminal	-
CAP_003340.1	-6.27833	PF12697: Alpha/beta hydrolase family	IPR029058: Alpha/Beta hydrolase fold; IPR000073: Alpha/beta hydrolase fold-1	-
CAP_008851.1	-6.27808	PF06628: Catalase-related immune-responsive; PF18011: C-terminal domain found in long catalases; PF00199: Catalase	IPR011614: Catalase core domain; IPR020835: Catalase superfamily; IPR010582: Catalase immune-responsive domain; IPR024708: Catalase active site; IPR037060: Catalase core domain superfamily; IPR024712: Catalase, mono-functional, haem-containing, clade 2; IPR029062: Class I glutamine amidotransferase-like; IPR002226: Catalase haem-binding site; IPR041399: Large catalase, C-terminal domain; IPR01802…	GO:0004096; GO:0006979; GO:0055114; GO:0020037
CAP_001386.1	-6.27304	-	IPR011050: Pectin lyase fold/virulence factor; IPR012334: Pectin lyase fold; IPR013783: Immunoglobulin-like fold	-
CAP_007024.1	-6.26903	PF00083: Sugar (and other) transporter	IPR020846: Major facilitator superfamily domain; IPR005828: Major facilitator, sugar transporter-like; IPR003663: Sugar/inositol transporter; IPR036259: MFS transporter superfamily; IPR005829: Sugar transporter, conserved site	GO:0016021; GO:0022857; GO:0055085; GO:0016020; GO:0005215
CAP_010985.1	-6.23517	PF00046: Homeodomain	IPR001356: Homeobox domain; IPR017970: Homeobox, conserved site; IPR009057: Homeobox-like domain superfamily	GO:0003677; GO:0043565; GO:0006355
CAP_013440.1	-6.21043	PF00368: Hydroxymethylglutaryl-coenzyme A reductase; PF13323: N-terminal domain with HPIH motif; PF12349: Sterol-sensing domain of SREBP cleavage-activation	IPR023282: Hydroxymethylglutaryl-CoA reductase, N-terminal; IPR023076: Hydroxymethylglutaryl-CoA reductase, class I/II, conserved site; IPR009023: Hydroxymethylglutaryl-CoA reductase, class I/II, NAD/NADP-binding domain superfamily; IPR002202: Hydroxymethylglutaryl-CoA reductase, class I/II; IPR000731: Sterol-sensing domain; IPR023074: Hydroxymethylglutaryl-CoA reductase, class I/II, catalytic do…	GO:0008299; GO:0005789; GO:0005515; GO:0016616; GO:0004420; GO:0050662; GO:0015936; GO:0055114
CAP_000653.1	-6.18053	PF13802: Galactose mutarotase-like; PF16863: N-terminal barrel of NtMGAM and CtMGAM, maltase-glucoamylase; PF01055: Glycosyl hydrolases family 31	IPR000322: Glycoside hydrolase family 31; IPR025887: Glycoside hydrolase family 31, N-terminal domain; IPR017853: Glycoside hydrolase superfamily; IPR011013: Galactose mutarotase-like domain superfamily; IPR031727: Galactose mutarotase, N-terminal barrel; IPR013780: Glycosyl hydrolase, all-beta	GO:0004553; GO:0003824; GO:0030246; GO:0005975
CAP_001544.1	-6.13696	PF02585: GlcNAc-PI de-N-acetylase	IPR003737: N-acetylglucosaminyl phosphatidylinositol deacetylase-related; IPR024078: Putative deacetylase LmbE-like domain superfamily	-
CAP_008491.1	-6.11694	PF09260: Domain of unknown function (DUF1966); PF00128: Alpha amylase, catalytic domain	IPR017853: Glycoside hydrolase superfamily; IPR013777: Alpha-amylase-like; IPR015340: Alpha-amylase, domain of unknown function DUF1966, C-terminal; IPR006047: Glycosyl hydrolase, family 13, catalytic domain; IPR013780: Glycosyl hydrolase, all-beta	GO:0005975; GO:0005509; GO:0003824; GO:0004556; GO:0016052
CAP_009120.1	-6.10414	PF17862: AAA+ lid domain; PF00004: ATPase family associated with various cellular activities (AAA)	IPR003959: ATPase, AAA-type, core; IPR003593: AAA+ ATPase domain; IPR041569: AAA ATPase, AAA+ lid domain; IPR027417: P-loop containing nucleoside triphosphate hydrolase; IPR003960: ATPase, AAA-type, conserved site	GO:0005524
CAP_005141.1	-6.09839	-	-	-
CAP_012392.1	-6.06971	PF00005: ABC transporter; PF00664: ABC transporter transmembrane region	IPR003593: AAA+ ATPase domain; IPR036640: ABC transporter type 1, transmembrane domain superfamily; IPR027417: P-loop containing nucleoside triphosphate hydrolase; IPR011527: ABC transporter type 1, transmembrane domain; IPR003439: ABC transporter-like; IPR017871: ABC transporter, conserved site	GO:0016887; GO:0005524; GO:0016021; GO:0055085; GO:0042626
CAP_001999.1	-6.06068	PF00172: Fungal Zn(2)-Cys(6) binuclear cluster domain; PF04082: Fungal specific transcription factor domain	IPR036864: Zn(2)-C6 fungal-type DNA-binding domain superfamily; IPR007219: Transcription factor domain, fungi; IPR001138: Zn(2)-C6 fungal-type DNA-binding domain	GO:0008270; GO:0006351; GO:0005634; GO:0003677; GO:0006355; GO:0000981
CAP_006236.1	-6.04474	PF04280: Tim44-like domain	IPR017303: Mitochondrial import inner membrane translocase subunit Tim44; IPR007379: Tim44-like domain; IPR032710: NTF2-like domain superfamily	GO:0030150; GO:0051087
CAP_012346.1	-6.01197	PF14273: Domain of unknown function (DUF4360)	IPR025649: Protein of unknown function DUF4360	-
CAP_011145.1	-5.96238	PF02330: Mitochondrial glycoprotein	IPR003428: Mitochondrial glycoprotein; IPR036561: Mitochondrial glycoprotein superfamily	GO:0005759
CAP_000504.1	-5.90047	PF00106: short chain dehydrogenase	IPR036291: NAD(P)-binding domain superfamily; IPR002347: Short-chain dehydrogenase/reductase SDR; IPR020904: Short-chain dehydrogenase/reductase, conserved site	GO:0016491
CAP_003519.1	-5.85828	PF00176: SNF2 family N-terminal domain; PF00097: Zinc finger, C3HC4 type (RING finger); PF00271: Helicase conserved C-terminal domain	IPR018957: Zinc finger, C3HC4 RING-type; IPR000330: SNF2-related, N-terminal domain; IPR017907: Zinc finger, RING-type, conserved site; IPR013083: Zinc finger, RING/FYVE/PHD-type; IPR001841: Zinc finger, RING-type; IPR027417: P-loop containing nucleoside triphosphate hydrolase; IPR038718: SNF2-like, N-terminal domain superfamily; IPR001650: Helicase, C-terminal; IPR014001: Helicase superfamily 1/…	GO:0005524; GO:0046872
CAP_003854.1	-5.84669	PF12722: High-temperature-induced dauer-formation protein	IPR026705: Hid-1/Ecm30	-
CAP_000120.1	-5.82173	PF02469: Fasciclin domain	IPR036378: FAS1 domain superfamily; IPR000782: FAS1 domain	-
CAP_010617.1	-5.82173	PF05920: Homeobox KN domain; PF03221: Tc5 transposase DNA-binding domain	IPR006600: HTH CenpB-type DNA-binding domain; IPR009057: Homeobox-like domain superfamily; IPR013087: Zinc finger C2H2-type; IPR008422: Homeobox KN domain; IPR001356: Homeobox domain	GO:0003676; GO:0003677; GO:0006355
CAP_007528.1	-5.68045	-	-	-
CAP_008333.1	-5.44257	PF03879: Cgr1 family	IPR005579: Cgr1-like	-
CAP_005272.1	-5.31732	PF17833: UPF0113 Pre-PUA domain; PF03657: UPF0113 PUA domain	IPR040598: UPF0113, pre-PUA domain; IPR016686: Ribosome biogenesis factor, NIP7; IPR036974: PUA domain superfamily; IPR005155: UPF0113, PUA domain; IPR015947: PUA-like superfamily; IPR002478: PUA domain	GO:0003723; GO:0005634; GO:0042255
CAP_009181.1	-4.94875	PF06858: Nucleolar GTP-binding protein 1 (NOG1); PF17835: NOG1 N-terminal helical domain; PF08155: NOGCT (NUC087) domain	IPR041623: NOG1, N-terminal helical domain; IPR012973: NOG, C-terminal; IPR027417: P-loop containing nucleoside triphosphate hydrolase; IPR006073: GTP binding domain; IPR024926: Nucleolar GTP-binding protein 1; IPR031167: OBG-type guanine nucleotide-binding (G) domain; IPR010674: Nucleolar GTP-binding protein 1, Rossman-fold domain	GO:0005525; GO:0005730
CAP_011517.1	-4.503	PF01476: LysM domain	IPR036779: LysM domain superfamily; IPR018392: LysM domain	-
CAP_006955.1	-3.78015	-	IPR008928: Six-hairpin glycosidase superfamily; IPR012341: Six-hairpin glycosidase-like superfamily	GO:0003824
CAP_006418.1	4.48793	PF00091: Tubulin/FtsZ family, GTPase domain; PF03953: Tubulin C-terminal domain	IPR037103: Tubulin/FtsZ, C-terminal domain superfamily; IPR017975: Tubulin, conserved site; IPR036525: Tubulin/FtsZ, GTPase domain superfamily; IPR018316: Tubulin/FtsZ, 2-layer sandwich domain; IPR002452: Alpha tubulin; IPR000217: Tubulin; IPR008280: Tubulin/FtsZ, C-terminal; IPR003008: Tubulin/FtsZ, GTPase domain; IPR023123: Tubulin, C-terminal	GO:0005874; GO:0007017; GO:0005525; GO:0003924; GO:0005200
CAP_004739.1	4.59135	PF10281: Putative stress-responsive nuclear envelope protein	IPR018803: Putative stress-responsive protein	-
CAP_003675.1	4.83037	PF12853: C-terminal of NADH-ubiquinone oxidoreductase 21 kDa subunit; PF10785: NADH-ubiquinone oxidoreductase complex I, 21 kDa subunit	IPR024549: NADH-ubiquinone oxidoreductase, 21kDa subunit, C-terminal, fungi; IPR019721: NADH-ubiquinone oxidoreductase, 21kDa subunit, N-terminal	-
CAP_000618.1	5.14087	-	-	-
CAP_003867.1	5.17519	PF13419: Haloacid dehalogenase-like hydrolase	IPR041492: Haloacid dehalogenase-like hydrolase; IPR006439: HAD hydrolase, subfamily IA; IPR036412: HAD-like superfamily; IPR023198: Phosphoglycolate phosphatase-like, domain 2; IPR023214: HAD superfamily	GO:0016787
CAP_008989.1	5.19209	PF00241: Cofilin/tropomyosin-type actin-binding protein	IPR002108: Actin-depolymerising factor homology domain; IPR029006: ADF-H/Gelsolin-like domain superfamily	GO:0003779
CAP_007974.1	5.22064	PF01399: PCI domain	IPR036390: Winged helix DNA-binding domain superfamily; IPR000717: Proteasome component (PCI) domain	-
CAP_008725.1	5.23434	PF00173: Cytochrome b5-like Heme/Steroid binding domain	IPR036400: Cytochrome b5-like heme/steroid binding domain superfamily; IPR001199: Cytochrome b5-like heme/steroid binding domain	-
CAP_006598.1	5.26683	PF05773: RWD domain; PF16543: DRG Family Regulatory Proteins, Tma46	IPR016135: Ubiquitin-conjugating enzyme/RWD-like; IPR006575: RWD domain; IPR032378: ZC3H15/TMA46 family, C-terminal	GO:0005515
CAP_010992.1	5.26884	PF04121: Nuclear pore protein 84 / 107	IPR007252: Nuclear pore protein 84/107	GO:0017056; GO:0005643
CAP_012118.1	5.31177	PF07519: Tannase and feruloyl esterase	IPR029058: Alpha/Beta hydrolase fold; IPR011118: Tannase/feruloyl esterase	-
CAP_003157.1	5.32927	-	-	-
CAP_000703.1	5.35041	PF01105: emp24/gp25L/p24 family/GOLD	IPR009038: GOLD domain	-
CAP_000962.1	5.46185	PF08646: Replication factor-A C terminal domain; PF04057: Replication factor-A protein 1, N-terminal domain; PF16900: Replication protein A OB domain; PF01336: OB-fold nucleic acid binding domain	IPR012340: Nucleic acid-binding, OB-fold; IPR004365: OB-fold nucleic acid binding domain, AA-tRNA synthetase-type; IPR004591: Replication factor A protein 1; IPR031657: Replication protein A, OB domain; IPR013955: Replication factor A, C-terminal; IPR007199: Replication factor-A protein 1, N-terminal	GO:0005634; GO:0006260; GO:0003676; GO:0006281; GO:0003677; GO:0006310
CAP_010930.1	5.46753	PF13632: Glycosyl transferase family group 2	IPR029044: Nucleotide-diphospho-sugar transferases; IPR001173: Glycosyltransferase 2-like	-
CAP_010355.1	5.50149	PF01087: Galactose-1-phosphate uridyl transferase, N-terminal domain; PF02744: Galactose-1-phosphate uridyl transferase, C-terminal domain	IPR019779: Galactose-1-phosphate uridyl transferase, class I His-active site; IPR036265: HIT-like superfamily; IPR001937: Galactose-1-phosphate uridyl transferase, class I; IPR005850: Galactose-1-phosphate uridyl transferase, C-terminal; IPR005849: Galactose-1-phosphate uridyl transferase, N-terminal	GO:0033499; GO:0008270; GO:0006012; GO:0008108
CAP_006184.1	5.52494	PF00226: DnaJ domain	IPR001623: DnaJ domain; IPR036869: Chaperone J-domain superfamily	-
CAP_003771.1	5.53193	PF00610: Domain found in Dishevelled, Egl-10, and Pleckstrin (DEP); PF00611: Fes/CIP4, and EFC/F-BAR homology domain; PF00620: RhoGAP domain	IPR000591: DEP domain; IPR001060: FCH domain; IPR000198: Rho GTPase-activating protein domain; IPR031160: F-BAR domain; IPR036388: Winged helix-like DNA-binding domain superfamily; IPR008936: Rho GTPase activation protein; IPR036390: Winged helix DNA-binding domain superfamily; IPR027267: AH/BAR domain superfamily	GO:0007165; GO:0035556
CAP_010660.1	5.53291	PF01369: Sec7 domain; PF12783: Guanine nucleotide exchange factor in Golgi transport N-terminal	IPR032691: Guanine nucleotide exchange factor, N-terminal; IPR016024: Armadillo-type fold; IPR035999: Sec7 domain superfamily; IPR023394: Sec7, C-terminal domain superfamily; IPR000904: Sec7 domain	GO:0005086; GO:0032012
CAP_011487.1	5.59879	PF13516: Leucine Rich repeat; PF16643: Unstructured region on cNMP-binding protein; PF00027: Cyclic nucleotide-binding domain	IPR036047: F-box-like domain superfamily; IPR018490: Cyclic nucleotide-binding-like; IPR006553: Leucine-rich repeat, cysteine-containing subtype; IPR032675: Leucine-rich repeat domain superfamily; IPR001810: F-box domain; IPR000595: Cyclic nucleotide-binding domain; IPR018488: Cyclic nucleotide-binding, conserved site; IPR001611: Leucine-rich repeat; IPR014710: RmlC-like jelly roll fold	GO:0005515
CAP_010675.1	5.61111	PF01485: IBR domain, a half RING-finger domain	IPR002867: IBR domain	-
CAP_001233.1	5.62065	PF00635: MSP (Major sperm protein) domain	IPR000535: Major sperm protein (MSP) domain; IPR008962: PapD-like superfamily; IPR016763: Vesicle-associated membrane-protein-associated protein; IPR013783: Immunoglobulin-like fold	GO:0005789
CAP_010539.1	5.62739	PF00328: Histidine phosphatase superfamily (branch 2)	IPR029033: Histidine phosphatase superfamily; IPR000560: Histidine phosphatase superfamily, clade-2; IPR033379: Histidine acid phosphatase active site; IPR016274: Histidine acid phosphatase, eukaryotic	GO:0016791
CAP_011767.1	5.62831	PF08316: Pal1 cell morphology protein	IPR013226: Pal1 cell morphology	-
CAP_008610.1	5.62972	PF06201: PITH domain; PF00085: Thioredoxin	IPR010400: PITH domain; IPR036249: Thioredoxin-like superfamily; IPR008979: Galactose-binding-like domain superfamily; IPR013766: Thioredoxin domain; IPR037047: PITH domain superfamily; IPR017937: Thioredoxin, conserved site	GO:0045454
CAP_012369.1	5.65488	PF05730: CFEM domain	IPR008427: Extracellular membrane protein, CFEM domain	-
CAP_003609.1	5.65524	PF03051: Peptidase C1-like family	IPR038765: Papain-like cysteine peptidase superfamily; IPR004134: Peptidase C1B, bleomycin hydrolase; IPR000169: Cysteine peptidase, cysteine active site	GO:0006508; GO:0004197
CAP_000598.1	5.65823	PF02883: Adaptin C-terminal domain; PF01602: Adaptin N terminal region	IPR008152: Clathrin adaptor, alpha/beta/gamma-adaptin, appendage, Ig-like subdomain; IPR013041: Clathrin adaptor, appendage, Ig-like subdomain superfamily; IPR008153: Gamma-adaptin ear (GAE) domain; IPR002553: Clathrin/coatomer adaptor, adaptin-like, N-terminal; IPR039261: Ferredoxin-NADP reductase (FNR), nucleotide-binding domain; IPR016024: Armadillo-type fold; IPR011989: Armadillo-like helical	GO:0016192; GO:0030117; GO:0006886
CAP_008316.1	5.68821	PF01494: FAD binding domain; PF07976: Phenol hydroxylase, C-terminal dimerisation domain	IPR036249: Thioredoxin-like superfamily; IPR002938: FAD-binding domain; IPR012941: Phenol hydroxylase, C-terminal dimerisation domain; IPR036188: FAD/NAD(P)-binding domain superfamily; IPR038220: Phenol hydroxylase, C-terminal TRX-fold domain superfamily	GO:0071949
CAP_001345.1	5.70176	PF01238: Phosphomannose isomerase type I	IPR011051: RmlC-like cupin domain superfamily; IPR016305: Mannose-6-phosphate isomerase; IPR001250: Mannose-6-phosphate isomerase, type I; IPR018050: Phosphomannose isomerase, type I, conserved site; IPR014710: RmlC-like jelly roll fold	GO:0008270; GO:0004476; GO:0009298; GO:0005975
CAP_012047.1	5.72086	-	-	-
CAP_004058.1	5.72175	PF00641: Zn-finger in Ran binding protein and others; PF00076: RNA recognition motif. (a.k.a. RRM, RBD, or RNP domain); PF00929: Exonuclease	IPR036397: Ribonuclease H superfamily; IPR000504: RNA recognition motif domain; IPR036443: Zinc finger, RanBP2-type superfamily; IPR012337: Ribonuclease H-like superfamily; IPR034351: Nrp1, RNA recognition motif; IPR001876: Zinc finger, RanBP2-type; IPR035979: RNA-binding domain superfamily; IPR013520: Exonuclease, RNase T/DNA polymerase III; IPR012677: Nucleotide-binding alpha-beta plait domain …	GO:0003676
CAP_007894.1	5.76736	PF02347: Glycine cleavage system P-protein	IPR015424: Pyridoxal phosphate-dependent transferase; IPR015421: Pyridoxal phosphate-dependent transferase, major domain; IPR015422: Pyridoxal phosphate-dependent transferase domain 1; IPR020581: Glycine cleavage system P protein; IPR003437: Glycine dehydrogenase (decarboxylating)	GO:0003824; GO:0004375; GO:0006544; GO:0006546; GO:0055114
CAP_002462.1	5.76769	PF00012: Hsp70 protein	IPR013126: Heat shock protein 70 family	-
CAP_003377.1	5.76812	-	-	-
CAP_006631.1	5.77887	PF00520: Ion transport protein	IPR027359: Voltage-dependent channel domain superfamily; IPR002048: EF-hand domain; IPR005821: Ion transport domain	GO:0005509; GO:0055085; GO:0006811; GO:0016020; GO:0005216
CAP_000724.1	5.78893	PF02518: Histidine kinase-, DNA gyrase B-, and HSP90-like ATPase; PF00512: His Kinase A (phospho-acceptor) domain; PF00072: Response regulator receiver domain	IPR003661: Signal transduction histidine kinase, dimerisation/phosphoacceptor domain; IPR004358: Signal transduction histidine kinase-related protein, C-terminal; IPR011006: CheY-like superfamily; IPR001789: Signal transduction response regulator, receiver domain; IPR036890: Histidine kinase/HSP90-like ATPase superfamily; IPR005467: Histidine kinase domain; IPR003594: Histidine kinase/HSP90-like …	GO:0000160; GO:0016310; GO:0016772; GO:0000155; GO:0007165
CAP_000685.1	5.79331	PF01268: Formate--tetrahydrofolate ligase; PF02882: Tetrahydrofolate dehydrogenase/cyclohydrolase, NAD(P)-binding domain; PF00763: Tetrahydrofolate dehydrogenase/cyclohydrolase, catalytic domain	IPR020867: Tetrahydrofolate dehydrogenase/cyclohydrolase, conserved site; IPR000672: Tetrahydrofolate dehydrogenase/cyclohydrolase; IPR020630: Tetrahydrofolate dehydrogenase/cyclohydrolase, catalytic domain; IPR020628: Formate-tetrahydrofolate ligase, FTHFS, conserved site; IPR000559: Formate-tetrahydrofolate ligase, FTHFS; IPR027417: P-loop containing nucleoside triphosphate hydrolase; IPR020631…	GO:0005524; GO:0004488; GO:0003824; GO:0004329; GO:0055114
CAP_008036.1	5.80042	-	IPR036249: Thioredoxin-like superfamily	-
CAP_000749.1	5.80763	PF12709: Fungal Transforming acidic coiled-coil (TACC) proteins	IPR024312: TACC protein, fungi	-
CAP_001245.1	5.82151	PF00578: AhpC/TSA family	IPR000866: Alkyl hydroperoxide reductase subunit C/ Thiol specific antioxidant; IPR036249: Thioredoxin-like superfamily; IPR013766: Thioredoxin domain	GO:0045454; GO:0016209; GO:0055114; GO:0016491
CAP_005747.1	5.83464	PF00587: tRNA synthetase class II core domain (G, H, P, S and T); PF03129: Anticodon binding domain	IPR036621: Anticodon-binding domain superfamily; IPR002314: Aminoacyl-tRNA synthetase, class II (G/ P/ S/T); IPR006195: Aminoacyl-tRNA synthetase, class II; IPR004154: Anticodon-binding; IPR002315: Glycyl-tRNA synthetase; IPR033731: Glycyl-tRNA synthetase-like core domain	GO:0004820; GO:0005524; GO:0006426; GO:0005737; GO:0004812; GO:0000166; GO:0006418
CAP_008101.1	5.83472	PF07393: Exocyst complex component Sec10	IPR009976: Exocyst complex component Sec10-like	GO:0048278; GO:0006887; GO:0005737
CAP_000513.1	5.88151	PF02798: Glutathione S-transferase, N-terminal domain; PF14497: Glutathione S-transferase, C-terminal domain	IPR036249: Thioredoxin-like superfamily; IPR004046: Glutathione S-transferase, C-terminal; IPR036282: Glutathione S-transferase, C-terminal domain superfamily; IPR004045: Glutathione S-transferase, N-terminal; IPR010987: Glutathione S-transferase, C-terminal-like	GO:0005515
CAP_000814.1	5.88658	PF01546: Peptidase family M20/M25/M40; PF07687: Peptidase dimerisation domain	IPR001261: ArgE/DapE/ACY1/CPG2/YscS, conserved site; IPR011650: Peptidase M20, dimerisation domain; IPR017153: Cytosolic nonspecific dipeptidase/DUG1; IPR002933: Peptidase M20	GO:0008237; GO:0006508; GO:0016787; GO:0016805
CAP_011641.1	5.93224	PF16891: Serine-threonine protein phosphatase N-terminal domain; PF00149: Calcineurin-like phosphoesterase	IPR031675: Serine-threonine protein phosphatase, N-terminal; IPR004843: Calcineurin-like phosphoesterase domain, ApaH type; IPR006186: Serine/threonine-specific protein phosphatase/bis(5-nucleosyl)-tetraphosphatase; IPR011159: Phosphoprotein phosphatase PPZ/Ppq1; IPR029052: Metallo-dependent phosphatase-like	GO:0004724; GO:0016787; GO:0048037
CAP_013404.1	5.93592	PF12955: Domain of unknown function (DUF3844)	IPR024382: Domain of unknown function DUF3844	-
CAP_006228.1	5.93734	PF00535: Glycosyl transferase family 2	IPR039528: DPM1-like; IPR029044: Nucleotide-diphospho-sugar transferases; IPR001173: Glycosyltransferase 2-like	GO:0016740
CAP_005387.1	5.94032	PF00069: Protein kinase domain	IPR000719: Protein kinase domain; IPR011009: Protein kinase-like domain superfamily; IPR000961: AGC-kinase, C-terminal; IPR017441: Protein kinase, ATP binding site; IPR008271: Serine/threonine-protein kinase, active site	GO:0004672; GO:0005524; GO:0006468; GO:0004674
CAP_002135.1	5.94308	PF14618: Domain of unknown function (DUF4452)	IPR027915: Protein of unknown function DUF4452	-
CAP_005167.1	5.94513	PF00176: SNF2 family N-terminal domain; PF00271: Helicase conserved C-terminal domain; PF12054: Domain of unknown function (DUF3535)	IPR022707: Domain of unknown function DUF3535; IPR000330: SNF2-related, N-terminal domain; IPR016024: Armadillo-type fold; IPR027417: P-loop containing nucleoside triphosphate hydrolase; IPR011989: Armadillo-like helical; IPR038718: SNF2-like, N-terminal domain superfamily; IPR001650: Helicase, C-terminal; IPR014001: Helicase superfamily 1/2, ATP-binding domain	GO:0005524
CAP_000707.1	5.94954	PF00069: Protein kinase domain	IPR000719: Protein kinase domain; IPR011009: Protein kinase-like domain superfamily; IPR017441: Protein kinase, ATP binding site; IPR008271: Serine/threonine-protein kinase, active site	GO:0005524; GO:0006468; GO:0004672
CAP_001553.1	5.96669	-	-	-
CAP_013177.1	5.9937	-	IPR011042: Six-bladed beta-propeller, TolB-like	-
CAP_005869.1	5.99385	PF14497: Glutathione S-transferase, C-terminal domain	IPR036249: Thioredoxin-like superfamily; IPR004046: Glutathione S-transferase, C-terminal; IPR036282: Glutathione S-transferase, C-terminal domain superfamily; IPR004045: Glutathione S-transferase, N-terminal; IPR010987: Glutathione S-transferase, C-terminal-like	GO:0005515
CAP_007269.1	5.99964	PF08226: Domain of unknown function (DUF1720); PF01417: ENTH domain	IPR013809: ENTH domain; IPR003903: Ubiquitin interacting motif; IPR013182: Domain of unknown function DUF1720; IPR039416: Epsin, ENTH domain; IPR008942: ENTH/VHS	-
CAP_002573.1	6.02607	PF00549: CoA-ligase; PF08442: ATP-grasp domain	IPR005809: Succinate--CoA synthetase, beta subunit; IPR011761: ATP-grasp fold; IPR005811: ATP-citrate lyase/succinyl-CoA ligase; IPR013650: ATP-grasp fold, succinyl-CoA synthetase-type; IPR016102: Succinyl-CoA synthetase-like; IPR013815: ATP-grasp fold, subdomain 1	GO:0005524; GO:0046872; GO:0003824; GO:0006099
CAP_007325.1	6.07792	-	-	-
CAP_004699.1	6.11008	PF00328: Histidine phosphatase superfamily (branch 2)	IPR029033: Histidine phosphatase superfamily; IPR000560: Histidine phosphatase superfamily, clade-2; IPR016274: Histidine acid phosphatase, eukaryotic	GO:0016791
CAP_000353.1	6.12622	PF00512: His Kinase A (phospho-acceptor) domain; PF00072: Response regulator receiver domain; PF02518: Histidine kinase-, DNA gyrase B-, and HSP90-like ATPase	IPR003661: Signal transduction histidine kinase, dimerisation/phosphoacceptor domain; IPR004358: Signal transduction histidine kinase-related protein, C-terminal; IPR011006: CheY-like superfamily; IPR001789: Signal transduction response regulator, receiver domain; IPR036890: Histidine kinase/HSP90-like ATPase superfamily; IPR005467: Histidine kinase domain; IPR003594: Histidine kinase/HSP90-like …	GO:0000160; GO:0016310; GO:0016772; GO:0000155; GO:0007165
CAP_010301.1	6.1292	PF05042: Caleosin related protein	IPR007736: Caleosin-related	-
CAP_005232.1	6.14233	PF00069: Protein kinase domain	IPR000719: Protein kinase domain; IPR011009: Protein kinase-like domain superfamily; IPR008271: Serine/threonine-protein kinase, active site	GO:0005524; GO:0006468; GO:0004672
CAP_008250.1	6.17965	PF03144: Elongation factor Tu domain 2; PF09173: Initiation factor eIF2 gamma, C terminal; PF00009: Elongation factor Tu GTP binding domain	IPR000795: Transcription factor, GTP-binding domain; IPR027417: P-loop containing nucleoside triphosphate hydrolase; IPR015256: Translation initiation factor 2, gamma subunit, C-terminal; IPR009001: Translation elongation factor EF1A/initiation factor IF2gamma, C-terminal; IPR004161: Translation elongation factor EFTu-like, domain 2; IPR009000: Translation protein, beta-barrel domain superfamily	GO:0005525; GO:0003924
CAP_007273.1	6.18419	PF00512: His Kinase A (phospho-acceptor) domain; PF00360: Phytochrome region; PF08446: PAS fold; PF01590: GAF domain; PF02518: Histidine kinase-, DNA gyrase B-, and HSP90-like ATPase; PF00072: Response regulator receiver domain	IPR003661: Signal transduction histidine kinase, dimerisation/phosphoacceptor domain; IPR035965: PAS domain superfamily; IPR003018: GAF domain; IPR011006: CheY-like superfamily; IPR001789: Signal transduction response regulator, receiver domain; IPR001294: Phytochrome; IPR036890: Histidine kinase/HSP90-like ATPase superfamily; IPR016132: Phytochrome chromophore attachment domain; IPR013654: PAS f…	GO:0000160; GO:0018298; GO:0000155; GO:0007165; GO:0005515; GO:0009584; GO:0006355
CAP_009112.1	6.22158	PF00766: Electron transfer flavoprotein FAD-binding domain; PF01012: Electron transfer flavoprotein domain	IPR018206: Electron transfer flavoprotein subunit alpha, conserved site; IPR014730: Electron transfer flavoprotein, alpha/beta-subunit, N-terminal; IPR033947: Electron transfer flavoprotein, alpha subunit, N-terminal; IPR029035: DHS-like NAD/FAD-binding domain superfamily; IPR014731: Electron transfer flavoprotein, alpha subunit, C-terminal; IPR001308: Electron transfer flavoprotein alpha subunit…	GO:0009055; GO:0050660
CAP_006547.1	6.22181	PF02878: Phosphoglucomutase/phosphomannomutase, alpha/beta/alpha domain I; PF00408: Phosphoglucomutase/phosphomannomutase, C-terminal domain	IPR005843: Alpha-D-phosphohexomutase, C-terminal; IPR005844: Alpha-D-phosphohexomutase, alpha/beta/alpha domain I; IPR016657: Phosphoacetylglucosamine mutase; IPR016055: Alpha-D-phosphohexomutase, alpha/beta/alpha I/II/III; IPR036900: Alpha-D-phosphohexomutase, C-terminal domain superfamily; IPR016066: Alpha-D-phosphohexomutase, conserved site	GO:0016868; GO:0004610; GO:0000287; GO:0005975; GO:0071704
CAP_010241.1	6.22686	PF00724: NADH:flavin oxidoreductase / NADH oxidase family	IPR001155: NADH:flavin oxidoreductase/NADH oxidase, N-terminal; IPR013785: Aldolase-type TIM barrel	GO:0016491; GO:0003824; GO:0055114; GO:0010181
CAP_003124.1	6.2276	PF00172: Fungal Zn(2)-Cys(6) binuclear cluster domain; PF11951: Fungal specific transcription factor domain	IPR036864: Zn(2)-C6 fungal-type DNA-binding domain superfamily; IPR021858: Fungal transcription factor; IPR001138: Zn(2)-C6 fungal-type DNA-binding domain	GO:0005634; GO:0008270; GO:0006355; GO:0000981
CAP_006692.1	6.23923	PF18816: Importin repeat; PF18829: Importin repeat 6; PF18808: Importin repeat; PF13513: HEAT-like repeat	IPR034085: TOG domain; IPR041389: Importin repeat 6; IPR040928: Importin repeat; IPR016024: Armadillo-type fold; IPR021133: HEAT, type 2; IPR041653: Importin repeat 4; IPR001494: Importin-beta, N-terminal domain	GO:0006886; GO:0008536
CAP_000998.1	6.26703	PF00069: Protein kinase domain	IPR000719: Protein kinase domain; IPR011009: Protein kinase-like domain superfamily; IPR017441: Protein kinase, ATP binding site; IPR008271: Serine/threonine-protein kinase, active site	GO:0005524; GO:0006468; GO:0004672
CAP_008495.1	6.26753	PF13516: Leucine Rich repeat	IPR032675: Leucine-rich repeat domain superfamily; IPR001611: Leucine-rich repeat	GO:0005515
CAP_001951.1	6.31347	PF00013: KH domain	IPR004087: K Homology domain; IPR036612: K Homology domain, type 1 superfamily; IPR004088: K Homology domain, type 1	GO:0003723; GO:0003676
CAP_009096.1	6.31769	-	-	-
CAP_009187.1	6.32972	PF10584: Proteasome subunit A N-terminal signature; PF00227: Proteasome subunit	IPR029055: Nucleophile aminohydrolases, N-terminal; IPR033812: Proteasome subunit alpha5; IPR023332: Proteasome alpha-type subunit; IPR001353: Proteasome, subunit alpha/beta; IPR000426: Proteasome alpha-subunit, N-terminal domain	GO:0004175; GO:0043161; GO:0006511; GO:0019773; GO:0004298; GO:0051603; GO:0005839
CAP_013480.1	6.33111	PF10310: Family of unknown function (DUF5427)	IPR018814: Protein of unknown function DUF5427	-
CAP_002335.1	6.33656	PF13307: Helicase C-terminal domain; PF06777: Helical and beta-bridge domain; PF06733: DEAD_2	IPR001945: RAD3/XPD family; IPR027417: P-loop containing nucleoside triphosphate hydrolase; IPR013020: ATP-dependent helicase Rad3/Chl1-like; IPR006555: ATP-dependent helicase, C-terminal; IPR010614: DEAD2; IPR006554: Helicase-like, DEXD box c2 type; IPR014013: Helicase superfamily 1/2, ATP-binding domain, DinG/Rad3-type; IPR010643: Helical and beta-bridge domain	GO:0005524; GO:0006139; GO:0016818; GO:0005634; GO:0006289; GO:0004003; GO:0003676; GO:0008026; GO:0003677
CAP_000889.1	6.34013	PF00160: Cyclophilin type peptidyl-prolyl cis-trans isomerase/CLD	IPR013026: Tetratricopeptide repeat-containing domain; IPR020892: Cyclophilin-type peptidyl-prolyl cis-trans isomerase, conserved site; IPR002130: Cyclophilin-type peptidyl-prolyl cis-trans isomerase domain; IPR029000: Cyclophilin-like domain superfamily; IPR019734: Tetratricopeptide repeat; IPR011990: Tetratricopeptide-like helical domain superfamily	GO:0000413; GO:0005515; GO:0006457; GO:0003755
CAP_009076.1	6.34013	PF01583: Adenylylsulphate kinase; PF14306: PUA-like domain; PF01747: ATP-sulfurylase	IPR024951: Sulphate adenylyltransferase catalytic domain; IPR025980: ATP-sulfurylase PUA-like domain; IPR014729: Rossmann-like alpha/beta/alpha sandwich fold; IPR027417: P-loop containing nucleoside triphosphate hydrolase; IPR002891: Adenylyl-sulfate kinase; IPR015947: PUA-like superfamily; IPR027535: Sulfate adenylyltransferase; IPR002650: Sulphate adenylyltransferase	GO:0005524; GO:0000103; GO:0004781; GO:0004020; GO:0000096
CAP_003330.1	6.34971	-	-	-
CAP_011922.1	6.41737	PF00403: Heavy-metal-associated domain; PF00122: E1-E2 ATPase; PF00702: haloacid dehalogenase-like hydrolase	IPR036163: Heavy metal-associated domain superfamily; IPR023299: P-type ATPase, cytoplasmic domain N; IPR001757: P-type ATPase; IPR006121: Heavy metal-associated domain, HMA; IPR027256: P-type ATPase, subfamily IB; IPR036412: HAD-like superfamily; IPR006122: Heavy metal-associated domain, copper ion-binding; IPR023298: P-type ATPase, transmembrane domain superfamily; IPR023214: HAD superfamily; I…	GO:0005507; GO:0016021; GO:0030001; GO:0019829; GO:0006812; GO:0000166; GO:0046872
CAP_000745.1	6.48138	PF09463: Opy2 protein	IPR018571: Membrane anchor Opy2, N-terminal	-
CAP_011717.1	6.50373	PF07973: Threonyl and Alanyl tRNA synthetase second additional domain; PF02272: DHHA1 domain; PF01411: tRNA synthetases class II (A)	IPR018162: Alanine-tRNA ligase, class IIc, anti-codon-binding domain superfamily; IPR018164: Alanyl-tRNA synthetase, class IIc, N-terminal; IPR012947: Threonyl/alanyl tRNA synthetase, SAD; IPR023033: Alanine-tRNA ligase, eukaryota/bacteria; IPR002318: Alanine-tRNA ligase, class IIc; IPR018163: Threonyl/alanyl tRNA synthetase, class II-like, putative editing domain superfamily; IPR018165: Alanyl-t…	GO:0004813; GO:0005524; GO:0005737; GO:0004812; GO:0003676; GO:0043039; GO:0000166; GO:0006419
CAP_010995.1	6.6022	PF00646: F-box domain	IPR036047: F-box-like domain superfamily; IPR001810: F-box domain	GO:0005515
CAP_012092.1	6.62171	PF04749: PLAC8 family	IPR006461: PLAC8 motif-containing protein	-
CAP_008810.1	6.62698	PF03370: Carbohydrate/starch-binding module (family 21)	IPR038175: CBM21 domain superfamily; IPR005036: CBM21 (carbohydrate binding type-21) domain	GO:0005515
CAP_013204.1	6.63304	PF00153: Mitochondrial carrier protein	IPR002067: Mitochondrial carrier protein; IPR023395: Mitochondrial carrier domain superfamily; IPR018108: Mitochondrial substrate/solute carrier	GO:0055085; GO:0022857
CAP_001970.1	6.66943	PF00170: bZIP transcription factor; PF08601: Transcription factor PAP1	IPR013910: Transcription factor PAP1; IPR004827: Basic-leucine zipper domain; IPR023167: Yap1 redox domain superfamily	GO:0003700; GO:0006355
CAP_009072.1	6.68697	PF08506: Cse1; PF08389: Exportin 1-like protein; PF03810: Importin-beta N-terminal domain	IPR001494: Importin-beta, N-terminal domain; IPR016024: Armadillo-type fold; IPR013713: Exportin-2, central domain; IPR013598: Exportin-1/Importin-beta-like	GO:0006886; GO:0008536
CAP_007290.1	6.6931	PF12330: Haspin like kinase domain; PF02149: Kinase associated domain 1; PF00069: Protein kinase domain	IPR001772: Kinase associated domain 1 (KA1); IPR011009: Protein kinase-like domain superfamily; IPR000719: Protein kinase domain; IPR028375: KA1 domain/Ssp2, C-terminal; IPR017441: Protein kinase, ATP binding site; IPR008271: Serine/threonine-protein kinase, active site	GO:0005524; GO:0006468; GO:0004672
CAP_009357.1	6.77171	PF00596: Class II Aldolase and Adducin N-terminal domain	IPR001303: Class II aldolase/adducin N-terminal; IPR036409: Class II aldolase/adducin N-terminal domain superfamily	-
CAP_004377.1	6.78751	-	-	-
CAP_012333.1	6.78947	PF01284: Membrane-associating domain	IPR008253: Marvel domain	GO:0016020
CAP_003392.1	6.8353	PF08613: Cyclin	IPR013922: Cyclin PHO80-like	GO:0000079; GO:0019901
CAP_001949.1	6.83747	PF13561: Enoyl-(Acyl carrier protein) reductase	IPR036291: NAD(P)-binding domain superfamily; IPR002347: Short-chain dehydrogenase/reductase SDR; IPR020904: Short-chain dehydrogenase/reductase, conserved site	GO:0016491
CAP_007303.1	6.85807	-	-	-
CAP_002350.1	6.87756	PF08264: Anticodon-binding domain of tRNA; PF00133: tRNA synthetases class I (I, L, M and V)	IPR009080: Aminoacyl-tRNA synthetase, class Ia, anticodon-binding; IPR001412: Aminoacyl-tRNA synthetase, class I, conserved site; IPR013155: Methionyl/Valyl/Leucyl/Isoleucyl-tRNA synthetase, anticodon-binding; IPR023586: Isoleucine-tRNA ligase, type 2; IPR014729: Rossmann-like alpha/beta/alpha sandwich fold; IPR002300: Aminoacyl-tRNA synthetase, class Ia; IPR009008: Valyl/Leucyl/Isoleucyl-tRNA sy…	GO:0005524; GO:0000049; GO:0002161; GO:0004812; GO:0004822; GO:0000166; GO:0006418; GO:0006428
CAP_011273.1	6.9019	PF00004: ATPase family associated with various cellular activities (AAA); PF16450: Proteasomal ATPase OB C-terminal domain	IPR003959: ATPase, AAA-type, core; IPR003593: AAA+ ATPase domain; IPR027417: P-loop containing nucleoside triphosphate hydrolase; IPR005937: 26S proteasome regulatory subunit P45-like; IPR032501: Proteasomal ATPase OB C-terminal domain; IPR003960: ATPase, AAA-type, conserved site	GO:0030163; GO:0005524; GO:0005737; GO:0016787
CAP_005259.1	6.91176	PF00005: ABC transporter; PF00664: ABC transporter transmembrane region	IPR003593: AAA+ ATPase domain; IPR036640: ABC transporter type 1, transmembrane domain superfamily; IPR027417: P-loop containing nucleoside triphosphate hydrolase; IPR011527: ABC transporter type 1, transmembrane domain; IPR003439: ABC transporter-like; IPR017871: ABC transporter, conserved site	GO:0005524; GO:0016887; GO:0016021; GO:0055085; GO:0042626
CAP_006577.1	6.95532	PF00149: Calcineurin-like phosphoesterase	IPR041805: Acid sphingomyelinase/endopolyphosphatase, metallophosphatase domain; IPR029052: Metallo-dependent phosphatase-like; IPR004843: Calcineurin-like phosphoesterase domain, ApaH type; IPR012358: Endopolyphosphatase, Ppn1p-related	GO:0000298; GO:0016787; GO:0016021; GO:0005773
CAP_003802.1	6.98367	PF03435: Saccharopine dehydrogenase NADP binding domain; PF16653: Saccharopine dehydrogenase C-terminal domain	IPR032095: Saccharopine dehydrogenase, C-terminal; IPR036291: NAD(P)-binding domain superfamily; IPR005097: Saccharopine dehydrogenase, NADP binding domain	GO:0055114; GO:0016491
CAP_006693.1	6.98616	PF13426: PAS domain; PF08447: PAS fold; PF00320: GATA zinc finger	IPR035965: PAS domain superfamily; IPR013655: PAS fold-3; IPR000679: Zinc finger, GATA-type; IPR001610: PAC motif; IPR000014: PAS domain; IPR013088: Zinc finger, NHR/GATA-type	GO:0006355; GO:0005515; GO:0008270; GO:0043565
CAP_003947.1	7.02044	PF00069: Protein kinase domain	IPR000719: Protein kinase domain; IPR011009: Protein kinase-like domain superfamily; IPR017441: Protein kinase, ATP binding site; IPR008271: Serine/threonine-protein kinase, active site; IPR039192: Glycogen synthase kinase 3, catalytic domain	GO:0005524; GO:0006468; GO:0004672
CAP_000948.1	7.07134	PF11785: Aft1 osmotic stress response (OSM) domain; PF00170: bZIP transcription factor; PF11786: Aft1 HRA domain; PF11787: Aft1 HRR domain	IPR021755: Transcription factor Aft1, HRA domain; IPR021756: Transcription factor Aft1, HRR domain; IPR020956: Transcription factor Aft1, osmotic stress domain; IPR002112: Transcription factor Jun; IPR004827: Basic-leucine zipper domain	GO:0003700; GO:0006355; GO:0003677
CAP_002436.1	7.0839	PF00022: Actin	IPR004000: Actin family; IPR020902: Actin/actin-like conserved site	-
CAP_003569.1	7.12341	PF01738: Dienelactone hydrolase family	IPR029058: Alpha/Beta hydrolase fold; IPR002925: Dienelactone hydrolase	GO:0016787
CAP_007664.1	7.15624	PF16910: Repeating coiled region of VPS13; PF09333: Autophagy-related protein C terminal domain; PF12624: N-terminal region of Chorein or VPS13; PF06650: SHR-binding domain of vacuolar-sorting associated protein 13; PF16909: Vacuolar-sorting-associated 13 protein C-terminal; PF16908: Vacuolar sorting-associated protein 13, N-terminal	IPR031645: Vacuolar protein sorting-associated protein 13, C-terminal; IPR026854: Vacuolar protein sorting-associated protein 13, N-terminal domain; IPR017148: Vacuolar protein sorting-associated protein 13, fungi; IPR015412: Autophagy-related, C-terminal; IPR031642: VPS13, repeated coiled region; IPR009543: Vacuolar protein sorting-associated protein 13, SHR-binding domain; IPR031646: Vacuolar p…	-
CAP_005629.1	7.26673	PF12763: Cytoskeletal-regulatory complex EF hand; PF08226: Domain of unknown function (DUF1720)	IPR011992: EF-hand domain pair; IPR002048: EF-hand domain; IPR000261: EH domain; IPR013182: Domain of unknown function DUF1720	GO:0005515; GO:0005509
CAP_002112.1	7.29511	PF00155: Aminotransferase class I and II	IPR000796: Aspartate/other aminotransferase; IPR015424: Pyridoxal phosphate-dependent transferase; IPR015421: Pyridoxal phosphate-dependent transferase, major domain; IPR015422: Pyridoxal phosphate-dependent transferase domain 1; IPR004838: Aminotransferases, class-I, pyridoxal-phosphate-binding site; IPR004839: Aminotransferase, class I/classII	GO:0006520; GO:0003824; GO:0009058; GO:0008483; GO:0030170
CAP_008320.1	7.30727	PF00096: Zinc finger, C2H2 type	IPR036236: Zinc finger C2H2 superfamily; IPR013087: Zinc finger C2H2-type	GO:0003676
CAP_010694.1	7.31994	PF03142: Chitin synthase; PF08766: DEK C terminal domain; PF00173: Cytochrome b5-like Heme/Steroid binding domain	IPR014876: DEK, C-terminal; IPR036400: Cytochrome b5-like heme/steroid binding domain superfamily; IPR001199: Cytochrome b5-like heme/steroid binding domain; IPR001609: Myosin head, motor domain; IPR029044: Nucleotide-diphospho-sugar transferases; IPR027417: P-loop containing nucleoside triphosphate hydrolase	GO:0005524; GO:0016459; GO:0003774
CAP_008364.1	7.3206	PF01074: Glycosyl hydrolases family 38 N-terminal domain; PF09261: Alpha mannosidase middle domain; PF17677: Glycosyl hydrolases family 38 C-terminal beta sandwich domain; PF07748: Glycosyl hydrolases family 38 C-terminal domain	IPR027291: Glycoside hydrolase 38, N-terminal domain superfamily; IPR011330: Glycoside hydrolase/deacetylase, beta/alpha-barrel; IPR015341: Glycoside hydrolase family 38, central domain; IPR011013: Galactose mutarotase-like domain superfamily; IPR037094: Glycoside hydrolase family 38, central domain superfamily; IPR028995: Glycoside hydrolase families 57/38, central domain superfamily; IPR011682:…	GO:0006013; GO:0005975; GO:0003824; GO:0004559; GO:0030246
CAP_002716.1	7.36809	PF00168: C2 domain	IPR000008: C2 domain; IPR037765: Tricalbin, C2B domain; IPR037767: Mug190-like, C2A domain; IPR035892: C2 domain superfamily; IPR031468: Synaptotagmin-like mitochondrial-lipid-binding domain	GO:0008289; GO:0061817
CAP_003712.1	7.40066	PF01749: Importin beta binding domain; PF00514: Armadillo/beta-catenin-like repeat; PF16186: Atypical Arm repeat	IPR016024: Armadillo-type fold; IPR000225: Armadillo; IPR002652: Importin-alpha, importin-beta-binding domain; IPR011989: Armadillo-like helical; IPR036975: Importin-alpha, importin-beta-binding domain superfamily; IPR032413: Atypical Arm repeat; IPR024931: Importin subunit alpha	GO:0005634; GO:0140142; GO:0061608; GO:0005737; GO:0005515; GO:0006606
CAP_000441.1	7.40594	PF00172: Fungal Zn(2)-Cys(6) binuclear cluster domain; PF04082: Fungal specific transcription factor domain	IPR036864: Zn(2)-C6 fungal-type DNA-binding domain superfamily; IPR007219: Transcription factor domain, fungi; IPR001138: Zn(2)-C6 fungal-type DNA-binding domain	GO:0008270; GO:0006351; GO:0005634; GO:0003677; GO:0006355; GO:0000981
CAP_004688.1	7.44836	PF05730: CFEM domain	IPR008427: Extracellular membrane protein, CFEM domain	-
CAP_001799.1	7.60906	PF00010: Helix-loop-helix DNA-binding domain; PF09427: Domain of unknown function (DUF2014)	IPR036638: Helix-loop-helix DNA-binding domain superfamily; IPR019006: Sterol regulatory element-binding protein 1, C-terminal; IPR011598: Myc-type, basic helix-loop-helix (bHLH) domain	GO:0046983; GO:0032933; GO:0045944
CAP_008648.1	7.92613	PF08240: Alcohol dehydrogenase GroES-like domain; PF00107: Zinc-binding dehydrogenase	IPR013149: Alcohol dehydrogenase, C-terminal; IPR002328: Alcohol dehydrogenase, zinc-type, conserved site; IPR020843: Polyketide synthase, enoylreductase domain; IPR013154: Alcohol dehydrogenase, N-terminal; IPR036291: NAD(P)-binding domain superfamily; IPR011032: GroES-like superfamily	GO:0016491; GO:0008270; GO:0055114
CAP_010761.1	8.02309	PF13802: Galactose mutarotase-like; PF01055: Glycosyl hydrolases family 31	IPR000322: Glycoside hydrolase family 31; IPR025887: Glycoside hydrolase family 31, N-terminal domain; IPR017853: Glycoside hydrolase superfamily; IPR011013: Galactose mutarotase-like domain superfamily; IPR013780: Glycosyl hydrolase, all-beta	GO:0004553; GO:0003824; GO:0030246; GO:0005975
CAP_012533.1	8.20239	-	IPR015943: WD40/YVTN repeat-like-containing domain superfamily	GO:0005515
CAP_009469.1	8.87466	PF00141: Peroxidase	IPR010255: Haem peroxidase superfamily; IPR002016: Haem peroxidase; IPR000763: Catalase-peroxidase haem; IPR019793: Peroxidases heam-ligand binding site; IPR019794: Peroxidase, active site	GO:0004096; GO:0004601; GO:0006979; GO:0055114; GO:0020037
CAP_011849.1	9.76537	PF14510: ABC-transporter N-terminal; PF00005: ABC transporter; PF06422: CDR ABC transporter; PF01061: ABC-2 type transporter	IPR034003: ATP-binding cassette transporter, PDR-like subfamily G, domain 2; IPR003593: AAA+ ATPase domain; IPR034001: ATP-binding cassette transporter, PDR-like subfamily G, domain 1; IPR027417: P-loop containing nucleoside triphosphate hydrolase; IPR029481: ABC-transporter N-terminal domain; IPR003439: ABC transporter-like; IPR013525: ABC-2 type transporter; IPR017871: ABC transporter, conserve…	GO:0005524; GO:0016887; GO:0016021; GO:0016020; GO:0055085; GO:0042626

## Sheet: B
Group	Designated name	ID	Description
Down regulation	CsCAT1	CAP_008851.1	catalase
	CsTRR1	CAP_011984.1	thioredoxin reductase
	CsSIX11	CAP_007528.1	secreted in xylem 11
	CsELP2	CAP_011517.1	intracellular hyphae protein 1
	CsSP1	CAP_006955.1	secreted protein
	CsCRSP1	CAP_006199.1	cysteine rich secretory protein
	CsSP2	CAP_012346.1	secreted protein
	CsPL2	CAP_011566.1	pectate lyase L
	CsPL3	CAP_012844.1	pectin lyase
	CsGT8	CAP_000588.1	glycosyl transferase family 8
Up regulation	CsFBX1	CAP_010995.1	F-box domain-containing protein
	CsPGRMC1	CAP_008725.1	membrane-associated progesterone receptor component 1
	CsHSP70	CAP_002462.1	hsp70 protein
	CsBZIP1	CAP_000948.1	bZIP transcription factor
	CsISH1	CAP_004739.1	stress response protein
	CsDnaJ1	CAP_006184.1	DnaJ domain-containing protein
	CsRhoA	CAP_003771.1	rho-gtpase-activating protein 8
	CsIOT1	CAP_006631.1	ion transporter
	CsRanA	CAP_008495.1	ran GTPase activating protein 1
	CsSTK1	CAP_007290.1	serine threonine protein kinase
Not affected	CsHSP90	CAP_008220.1	HSP90-like ATPase
	CsMET1	CAP_006036.1	Methyltransferase
	CsGLS1	CAP_004062.1	Glycogen synthase

## Sheet: C
Group	Designated name	ID	log2FoldChange	Description	(Sec/SPI) through SignalP-5.0	Characterized ortholog	Query Cover / Per.Ident through BlastP	Species	Reference
ROS-detoxification enzymes	CsCAT1	CAP_008851.1	-6.27808	catalase	Not test	SS1G_02784 (SCAT1)	99% / 65.11%	Sclerotinia sclerotiorum	1
	CsTRR1	CAP_011984.1	-6.76688	thioredoxin reductase	Not test	MGG_ 01284 (TRR1)	52% / 80.13%	Magnaporthe oryzae	2
Extracellular LysM protein	CsELP2	CAP_011517.1	-4.503	intracellular hyphae protein 1	0.9848	CH063_04445 (ChELP2)	99% / 73.86%	Colletotrichum higginsianum	3
Other secreted protein	CsSIX11	CAP_007528.1	-5.68045	secreted in xylem 11	0.9985	Secreted in xylem 11	99% / 80.18%	Fusarium oxysporum	4
	CsCRSP1	CAP_006199.1	-7.32797	cysteine rich secretory protein	0.9944	Not found
	CsSP1	CAP_006955.1	-3.78015	secreted protein	0.856	Not found
	CsSP2	CAP_012346.1	-6.01197	secreted protein	0.9281	Not found
Plant cell wall-degrading enzymes	CsGT8	CAP_000588.1	-6.97817	glycosyl transferase family 8	Not test	Not found
	CsGH31	CAP_000653.1	-6.18053	glycosyl hydrolase family 31	Not test	Not found
	CsPL3	CAP_001386.1	-6.27304	pectate lyase	Not test	Not found
	CsPG1	CAP_002863.1	-6.74008	endopolygalacturonase 1 precursor	Not test	Not found
	CsPL2	CAP_011566.1	-7.30093	pectate lyase L	Not test	Not found
	CsPL3	CAP_012844.1	-6.72297	pectin lyase	Not test	Not found
Note:	The sectreted proteins were isolated by using the signal SignalP-5.0
Reference
1	Yarden O, Veluchamy S, Dickman MB, Kabbage M. 2014. Sclerotinia sclerotiorum catalase SCAT1 affects oxidative stress tolerance, regulates ergosterol levels and controls pathogenic development. Physiol Mol Plant Pathol 85: 34-41.
2	Fernandez J, Wilson RA. 2014. Characterizing roles for the glutathione reductase, thioredoxin reductase and thioredoxin peroxidase-encoding genes of Magnaporthe oryzae during rice blast disease. Plos ONE 9: e87300.
3	Takahara H, Hacquard S, Kombrink J, Hughes HB, Halder V, Robin GP, et al. 2016. Colletotrichum higginsianum extracellular LysM proteins play dual roles in appressorial function and suppression of chitin-triggered plant immunity. New Phytol 211: 1323-1337.
4	Li J, Fokkens L, Conneely LJ, Rep M. 2020. Partial pathogenicity chromosomes in Fusarium oxysporum are sufficient to cause disease and can be horizontally transferred. Environ Microbiol 22: 4985-5004.
