# Supplementary material for: Homeobox Transcription Factors Are Required for Fungal Development and the Suppression of Host Defense Mechanisms in the Colletotrichum scovillei-Pepper Pathosystem
Source: mBio. 2021 Aug 24;12(4):e01620-21. doi: 10.1128/mBio.01620-21 (PMC8406175; doi:10.1128/mBio.01620-21)
Supplement: TABLE S4 [file mbio.01620-21-st004.xlsx]

## Sheet: Sheet1
Primes used in this study.
Primers	Primer sequence (5’→3’)
CsHOX1
CAP_004175_5F	GTGTGTCAATTGTCTGGCTTTC
CAP_004175_5R	CCTCCACTAGCTCCAGCCAAGCCTGAGGGAGTCTCGGTATTAGTC
CAP_004175_3F	GTTGGTGTCGATGTCAGCTCCGGAGCTAGGACATGGCGTACATACAAA
CAP_004175_3R	TCCTCCTCTGAACTAGGCTAAA
CAP_004175_NF	GGGAAAGTGCAAGAGCAAGA
CAP_004175_NR	GGCGCACACTCTCGTAAATA
CAP_004175_SF	CATACCTGTTACCACCCAATTACA
CAP_004175_SR	CTGGTATATGTCAAGCGCCTAAA
CAP_004175_PF	CCCACAATCCATCACCAAAC
CAP_004175_PR	CCATCTGTCTCTCAACTCTATCG
CAP_004175_RTF	GAACATCTTCCTCGAGAACCAG
CAP_004175_RTR	CCATCATCAGATACGGCACAT
CAP_004175_qRTF	TGATGAATGCTACGAACCTGAA
CAP_004175_qRTR	GCATAGACATGGGAGGAGATT
CsHOX2
CAP_006569_5F	GAAGGGTTCACTTTCAATTCAGG
CAP_006569_5R	CCTCCACTAGCTCCAGCCAAGCCCTGATGTGACAAAGTTGGCTAAG
CAP_006569_3F	GTTGGTGTCGATGTCAGCTCCGGAGTGTCATCGCAGCAGTCAAA
CAP_006569_3R	TGAAAGGAGCCAGCAGATAAG
CAP_006569_NF	GCTGCTCACTGCACAAATC
CAP_006569_NR	CCTCACCTTACCTTAGTATGAGAAA
CAP_006569_SF	ACTCGCTCTGCACACATT
CAP_006569_SR	GGCCCAGTGATAAAGCAAATC
CAP_006569_PF	CGTTCATCTTCCAGCGATCTAC
CAP_006569_PR	CTCGCCTCCAAACACTCATT
CAP_006569_RTF	CTTTCGATTCCCAGCCAGTA
CAP_006569_RTR	TTGAGGCCATCTGCAAGAG
CsHOX3
CAP_001741_5F	CGACCGTAAACTTGGCTGATA
CAP_001741_5R	CCTCCACTAGCTCCAGCCAAGCCGCTATCGACACACCTCTCAATTA
CAP_001741_3F	GTTGGTGTCGATGTCAGCTCCGGAGGCACTTGAGCCTGTCATTCTA
CAP_001741_3R	GACTTTGTACACCGCAATCATATC
CAP_001741_NF	GCTGTTACGAGCCTCTTCTT
CAP_001741_NR	TCATAGATGCTTGTGGGTTCC
CAP_001741_SF	CCGGTGATGCGGAATTCTAT
CAP_001741_SR	CTAGGGCGGCATTTCTATCAA
CAP_001741_PF	CTAGTCGTGTGCAGAGTATTAGAG
CAP_001741_PR	GGGATCGAGCTCGTGTTTAT
CAP_001741_RTF	GAAGATCGGAACTCGCTTCTC
CAP_001741_RTR	GGTTCGAGAGACCTCAAAGAC
CsHOX4
CAP_005764.1_5F	TGTGTCGTAGGAGATGTCAAAG
CAP_005764.1_5R	CCTCCACTAGCTCCAGCCAAGCCGCGGGTGTTCAGGTAGAAT
CAP_005764.1_3F	GTTGGTGTCGATGTCAGCTCCGGAGCTGGTTCAGGTGTCATGGTT
CAP_005764.1_3R	GATGTCCAAAGGGAACAGGATAG
CAP_005764.1_NF	TGCGGAGTGAGAGAACCTA
CAP_005764.1_NR	CACGTACCAAGTGGGAAGAAA
CAP_005764.1_SF	CAGACGCCACTACGATTTCTAC
CAP_005764.1_SR	GCCCACGAGCATCACATT
CAP_005764.1_PF	GGTTTACCCGAGTCTACCTACT
CAP_005764.1_PR	GTGTATGTCTCCTGCACTCTTG
CAP_005764.1_RTF	CCTCATAGAGGTGATGCAAGAG
CAP_005764.1_RTR	TGGAGCGAATGAAGGCTATG
CsHOX5
CAP_003850_5F	GATATACCCACTGCCTACTTACTT
CAP_003850_5R	CCTCCACTAGCTCCAGCCAAGCCCACAAATCTCATGTGGACCATAC
CAP_003850_3F	GTTGGTGTCGATGTCAGCTCCGGAGGTGTGGTGGTTTCGGTTTATG
CAP_003850_3R	ACTGGAAGAGGAGGAGTAGTAG
CAP_003850_NF	CTTGACAGCTCCCGTGATT
CAP_003850_NR	AGAGCAACGGCTGGTATTAG
CAP_003850_SF	GTTTGTCTCTTCCTCCCTTCC
CAP_003850_SR	CCTTTCCCATCTGTCCTAGATTC
CAP_003850_PF	GCCTTCTCTCTCTCGCTAATAAC
CAP_003850_PR	GCAAACTCCTCTCTATCTGTTCC
CAP_003850_RTF	GACTGCTGTCTTCCACTCAG
CAP_003850_RTR	GTTCCCGACGACTTTGACA
CsHOX6
CAP_010985_5F	GGACGGCAAGGATGAAGAT
CAP_010985_5R	CCTCCACTAGCTCCAGCCAAGCCGGTAGCAACGGACAGATACAA
CAP_010985_3F	GTTGGTGTCGATGTCAGCTCCGGAGGTCGAAGCTAGGAGTCGTAAAC
CAP_010985_3R	TTATGAGCTTGTTATCCGGTATGT
CAP_010985_NF	CGCTCTGTTCAGTTCGACTATG
CAP_010985_NR	AACGAGGTGTGGAGGTAAGA
CAP_010985_SF	CCCATGTTGTTGGACTTGTATCT
CAP_010985_SR	CCCGTGTCTTGTCCAATCTTC
CAP_010985_PF	GGGACAGGCGTGACAATAAA
CAP_010985_PR	CACACTCACGACCAAATACGA
CAP_010985_RTF	TGAAACTCTCCACCTCGTCT
CAP_010985_RTR	GAGTCTAATGGCTCTGCTGTC
CsHOX7
CAP_005766_5F	CATATGTGATGGCACGTTGAATAG
CAP_005766_5R	CCTCCACTAGCTCCAGCCAAGCCGCTCGATCCTGTGGGTTAAA
CAP_005766_3F	GTTGGTGTCGATGTCAGCTCCGGAGCTTGAATCATCCGAGACAAAGAAAC
CAP_005766_3R	GTGATGAGCACGGTGAAAGTA
CAP_005766_NF	CCCTTCGGGCAATTTCATCTA
CAP_005766_NR	TTGACTTGTCATCCAGGAACC
CAP_005766_SF	CACATAGAAACCTGGGCTGAT
CAP_005766_SR	GCGCGTCTGGTATAGTGATAAA
CAP_005766_PF	CGGACAGACAAATCTGCATAAC
CAP_005766_PR	GGATGTGACAGAAGGGAACA
CAP_005766_RTF	GCCGTGTCCCAAGACTTTA
CAP_005766_RTR	GCTTGTCAGTCGTCTCCTTT
CsHOX8
CAP_010617.1_5F	AGGAGGTAGCTGTCAGAGAA
CAP_010617.1_5R	CCTCCACTAGCTCCAGCCAAGCCCGACTTTCAAGAGGGTCGATAA
CAP_010617.1_3F	GTTGGTGTCGATGTCAGCTCCGGAGCAGATGGGATTGCAGATCGATAG
CAP_010617.1_3R	CTAATTACTGCTGGCTGGGTAG
CAP_010617.1_NF	GCTGACTGAGTTGTGGTCTAAC
CAP_010617.1_NR	GCAGAAGGCGGGTCAATTAT
CAP_010617.1_SF	CAGTGTCTTCCCTCTCATTGG
CAP_010617.1_SR	GATTTCGTCGCCTGGAACT
CAP_010617.1_PF	CCATGCACAGCGATTTCTTTC
CAP_010617.1_PR	AACTTGGACCGACGGAATG
CAP_010617.1_RTF	GGAAGTTGACAGGCGAGATAC
CAP_010617.1_RTR	CGAGTTCGTTAGAGCGAAGAG
CsHOX9
CAP_000836.1_5F	CCCAAGAGAACCAGTCACAAA
CAP_000836.1_5R	CCTCCACTAGCTCCAGCCAAGCCCGAAAGAGCTGCTGCAAATG
CAP_000836.1_3F	GTTGGTGTCGATGTCAGCTCCGGAGGTCTCAATTCCACCACCGTATC
CAP_000836.1_3R	CGGATGAATAGCTTGCCTACTG
CAP_000836.1_NF	TTGCATTTCCTCGGAGCTATC
CAP_000836.1_NR	CCGACCTGAAAGCCACATAA
CAP_000836.1_SF	GGAGAACGTCACTTCCTGTATC
CAP_000836.1_SR	TCGATTCAATCACGCCCTATC
CAP_000836.1_PF	CGTGTTTCTGCCGTATCCA
CAP_000836.1_PR	GGGTCTCCAATCTTGTCTCTTC
CAP_000836.1_RTF	CTGATAGTGTGGGCTGTTTCT
CAP_000836.1_RTR	AACAACCCGAACCTCAAGAC
CsHOX10
CAP_001376.1_5F	ACATGAACAGGCTCCAAGAT
CAP_001376.1_5R	CCTCCACTAGCTCCAGCCAAGCCCAAAGTCAAAGAAGCCCTCAC
CAP_001376.1_3F	GTTGGTGTCGATGTCAGCTCCGGAGGCTTCCTCCCGTTGAATGA
CAP_001376.1_3R	CTGCGCTCATGGTCAAGATA
CAP_001376.1_NF	ACTCTGCACTTTCTCAACTACC
CAP_001376.1_NR	GAAGATCAAGACCGAGCGTATC
CAP_001376.1_SF	GGATGTTGTTGCAGTTGAGATTG
CAP_001376.1_SR	ACTAACTTCGGCCAACTTCAC
CAP_001376.1_PF	CTAAGGCCACGGACAATGAA
CAP_001376.1_PR	CGCCTCATTCGACTGACTAAA
CAP_001376.1_RTF	CGGCATATCAGTGCCTCTT
CAP_001376.1_RTR	ACACCTCGTTCTAGGTCTCA
Hygromycin phosphotransferase
HPHF	GGCTTGGCTGGAGCTAGTGGAGG
HPHR	CTCCGGAGCTGACATCGACACCAAC
β-tublin (CAP_007327)
β-tubF	AAGCTCGCCGTCAACATGG
β-tubR	CGACGGAACATGGCAGTGAA
Histone H1:DsRed
CAP_006988_F	ATGCCTCCCAAGAAGACCGAG
CAP_006988_R	TGCCGTGGCGGCGGGAGCCTC
pIG-006988_F	CCCGCCGCCACGGCAATGGCCTCCGAGAACG
pIG-006988_R	CTTCTTGGGAGGCATGGTGGGCAGGTGTGGTATG
CsHOX2:GFP
CAP_006569_F	GAAGGGTTCACTTTCAATTCAGG
CAP_006569_R	TTCCCCGTGGAAATCTTGTGCAG
pIG-006569_F	GATTTCCACGGGGAAATGGTGAGCAAGGGCGAGG
pIG-006569_R	GAAAGTGAACCCTTCCAACATACGAGCCGGAAGC
CsHOX7:GFP
CAP_005766_F	TCAAGTCGTTGGAGTAATGCAGC
CAP_005766_R	AATGCTCCCCCTCTTGATGTGGG
pIG-005766_F	AAGAGGGGGAGCATTATGGTGAGCAAGGGCGAGG
pIG-005766_R	ACTCCAACGACTTGACAACATACGAGCCGGAAGC
qRT-PCR
CAP_004175 (CsHOX1)_F	TGATGAATGCTACGAACCTGAA
CAP_004175 (CsHOX1)_R	GCATAGACATGGGAGGAGATT
CAP_008851_F	AAAGCCTCGCGAATCCAG
CAP_008851_R	AAACGGTGTCGTTCCTCATC
CAP_011984_F	CAGCAACCTCATCCACCAC
CAP_011984_R	GGTAATTCACCTCGCAGAGC
CAP_007528_F	CTCCCACGCAATCAACATCT
CAP_007528_R	ACTCGGACCAGTCCTTCTT
CAP_011517_F
CAP_011517_R
CAP_006955_F	CAAGACGGGAACCGTAAACT
CAP_006955_R	TCATATGGCTACGCCCTTTC
CAP_006199_F	TGAGGTTCAAGACTCCCAGA
CAP_006199_R	GAGATTCTCCTCCTTGGCAAC
CAP_012346_F	CATTCCTTGCCGGTGCT
CAP_012346_R	CGAGATTCCCACTCAGGGA
CAP_011566_F	AAGGACGAGGAGGTCATCA
CAP_011566_R	GCCGTGCGTAAAGGTAAGA
CAP_012844_F	TAAGAGCTGCACAGTTGCC
CAP_012844_R	GAAGGCCCTTGCCATTAAGTA
CAP_000588_F	CACCAAATGAATCGCTCGAAG
CAP_000588_R	TTCCCACCATGATGCTCAC
CAP_010955_F	AGTGAAGAGGAGGCTAAGAAGG
CAP_010955_R	GGAAGACTTCGCAACCTTGG
CAP_008725_F	CTCTACACAATCTACGTTCTCCTC
CAP_008725_R	GGTAGATGGGTGTATCGTTCTC
CAP_002462_F	CGCTGACCGAGTGTTTCT
CAP_002462_R	GGTCATGCAGCCAGTGTA
CAP_000984_F	CAACCATGAGAAACACGAAGG
CAP_000984_R	CCTAGAGCCGATGTACTTTGT
CAP_004739_F	AAGAGAGTCTCGGAAGGAGT
CAP_004739_F	TTTGACACATGGAGCGAGAG
CAP_006184_F	GTACAACGTACGGTGACTTCTC
CAP_006184_R	CTCGTTCTGTTGACCTTGCT
CAP_003771_F	AGGTGGGCTTGTCTGGAT
CAP_003771_R	GGAGAGCCAACATGGAAGAG
CAP_006631_F	GATGAGGTTACGCTTGCTCTT
CAP_006631_R	GTGCTTCAGGAGTTCCAAGAT
CAP_008495_F	GAACTCGCGGATAGCAATGA
CAP_008495_R	CAAGCAGGACAAGTTGGAGA
CAP_007290_F	AGGCTCATACCAACTCGTCTA
CAP_007290_R	CGTTGTTGGCGAAAGTTGAG
CAP_008220_F	GATCTCAAGTCTACCATCAACTCC
CAP_008220_R	TGAGATCTCTCCAGGTTCCTT
CAP_006036_F	CAACAACAGCGCGAAACAT
CAP_006036_R	CAGTCAAGGCTGTAAATGACATAAG
CAP_004062_F	CCGAGAACACGTTGTACTTCT
CAP_004062_R	GGCATGATCACAAAGGCAAC
Genes in Capsicum annuum	Primer sequence (5’→3’)	Reference
CaActin_F	AAGCTCTCCTTTGTTGCTGTT	1
CaActin_R	GACTTCTGGGCATCTGAATCT
CaPR1_F	CAGGATGCAACACTCTGGTGG	2
CaPR1_R	ATCAAAGGCCGGTTGGTC
CaPR4c_F	ATGGAGAGTGTTAACAAGTTGTGTGTAG	3
CaPR4c_R	GCAGTTGACAAATTCATAGTTGACTATAA
CaPR10_F	TGACCTTTGTCGAAGGTGGT	4
CaPR10_R	GTAAGTAAACTTGTTATATTC
CASAR82A_F	CAGGGAGATGAATTCTGAGGC	2
CASAR82A_R	CATATGAACCTCTATGGATTTCTG
CaPAL1_F	GGTTTTGGTGCAACATCACATAGGAG	5
CaPAL1_R	ATTGTCAAAGTTCTCTTAGCTACTTGGC
CaPIK1_F	GGCTCTTGGTTCACTGGAAGATCATCTA	6
CaPIK1_R	GCACAGTATCCATATGTACCCATCACTCTG
CaAMP1_F	ATGATGAATGCTAATGGATTTAGCGGT	7
CaAMP1_R	TTAGACCTGATCAATGGGTTCTGTCCTGT
CaHIR1_F	GACAAAGCTAATGAAGCATTCTAC	8
CaHIR1_R	GGTGTCGAAGTACTGGGTTACC
CaLRR1_F	GAATGCAACTCCGAAGGG	8
CaLRR1_R	CTGATAATCTATTACTATTCAATCTCA
CaGLP1_F	AGTCTTGGTTGCTCTGAGGTCACA	1
CaGLP1_R	TTAAACCTGTACTTTTATAAATGCG
Reference
1	Kim NH, Lee DH, Choi DS, Hwang BK. 2015. The pepper GNA-related lectin and PAN domain protein gene, CaGLP1, is required for plant cell death and defense signaling during bacterial infection. Plant Science 241: 307-315.
2	Choi DS, Hwang IS, Hwang BK. 2012. Requirement of the cytosolic interaction between PATHOGENESIS-RELATED PROTEIN10 and LEUCINE-RICH REPEAT PROTEIN1 for cell death and defense signaling in pepper. The Plant Cell 24(4): 1675-1690.
3	Kim NH, Hwang BK. 2015. Pepper pathogenesis‐related protein 4c is a plasma membrane‐localized cysteine protease inhibitor that is required for plant cell death and defense signaling. The Plant Journal 81(1): 81-94.
4	Kim NH, Hwang BK. 2015a. Pepper heat shock protein 70a interacts with the type III effector AvrBsT and triggers plant cell death and immunity. Plant physiology 167(2): 307-322.
5	Kim DS, Hwang BK. 2014. An important role of the pepper phenylalanine ammonia-lyase gene (PAL1) in salicylic acid-dependent signalling of the defence response to microbial pathogens. Journal of experimental botany 65(9): 2295-2306.
6	Kim DS, Kim NH, Hwang BK. 2015. The Capsicum annuum class IV chitinase ChitIV interacts with receptor-like cytoplasmic protein kinase PIK1 to accelerate PIK1-triggered cell death and defence responses. Journal of experimental botany 66(7): 1987-1999.
7	Lee SC, Hwang IS, Hwang BK. 2011. Overexpression of the pepper antimicrobial protein CaAMP1 gene regulates the oxidative stress-and disease-related proteome in Arabidopsis. Planta 234(6): 1111-1125.
8	Choi HW, Kim YJ, Hwang BK. 2011. The hypersensitive induced reaction and leucine-rich repeat proteins regulate plant cell death associated with disease and plant immunity. Molecular plant-microbe interactions 24(1): 68-78.
